# Supplementary material for: 4-Ethyl­anilinium 4-methyl­benzene­sulfonate
Source: Acta Crystallogr Sect E Struct Rep Online. 2010 Jul 21;66(Pt 8):o2065. doi: 10.1107/S1600536810028047 (PMC3007541; doi:10.1107/S1600536810028047)
Supplement: Supplementary file 2 [file e-66-o2065-Isup2.hkl]

# 
# h,k,l, Fc-squared, Fo-squared, sigma(Fo-squared) and status flag 
# 
data_I
_shelx_title ' a in C2/c' 
_shelx_refln_list_code          4 
_shelx_F_calc_maximum      323.51 
_exptl_crystal_F_000      1248.00 
_reflns_d_resolution_high  0.7700 
 
loop_ 
 _symmetry_equiv_pos_as_xyz 
 'x, y, z' 
 '-x, y, -z+1/2' 
 'x+1/2, y+1/2, z' 
 '-x+1/2, y+1/2, -z+1/2' 
 '-x, -y, -z' 
 'x, -y, z-1/2' 
 '-x+1/2, -y+1/2, -z' 
 'x+1/2, -y+1/2, z-1/2' 
 
_cell_length_a    25.0157 
_cell_length_b     5.6376 
_cell_length_c    21.6387 
_cell_angle_alpha  90.000 
_cell_angle_beta   95.227 
_cell_angle_gamma  90.000 
 
_shelx_F_squared_multiplier     1.000 
 
loop_ 
 _refln_index_h 
 _refln_index_k 
 _refln_index_l 
 _refln_F_squared_calc 
 _refln_F_squared_meas 
 _refln_F_squared_sigma 
 _refln_observed_status 
   4   0   0       73.05      155.40      4.33 o 
   6   0   0    38676.96    39667.05    340.03 o 
   8   0   0    54481.38    56941.51    688.98 o 
  10   0   0     3631.84     4033.26     64.81 o 
  12   0   0    32845.20    34797.37    526.76 o 
  14   0   0      441.04      371.75     20.77 o 
  16   0   0     2184.33     2246.80     54.18 o 
  18   0   0      832.10      836.56     32.35 o 
  20   0   0     3476.04     3272.26     87.06 o 
  22   0   0      818.14      711.94     36.49 o 
  24   0   0       85.17      112.09     37.38 o 
  26   0   0      506.27      452.65     52.91 o 
  28   0   0        0.06      259.49    209.52 o 
  30   0   0      306.00      316.51     54.49 o 
  32   0   0        4.86       34.73     34.70 o 
   1   1   0     3484.92     3011.86     32.44 o 
   3   1   0       16.07       29.55      6.11 o 
   5   1   0     1586.06     1696.47     68.50 o 
   7   1   0     3502.56     3234.74     29.96 o 
   9   1   0     1336.35     1638.63     19.43 o 
  11   1   0     2364.53     2618.99     41.45 o 
  13   1   0     3603.27     3777.81     92.31 o 
  15   1   0      869.45      727.30     38.44 o 
  17   1   0      804.61      755.11     30.70 o 
  19   1   0     2522.10     2586.01     62.17 o 
  21   1   0       16.53        0.54      8.47 o 
  23   1   0       59.27       36.87     13.42 o 
  25   1   0      703.84      681.45     34.90 o 
  27   1   0      252.55      227.22     30.40 o 
  29   1   0       35.51       51.58     25.51 o 
  31   1   0      537.57      555.39     47.99 o 
   0   2   0     1527.82     1746.02     44.11 o 
   2   2   0     4900.65     4746.31     53.35 o 
   4   2   0     1716.13     1845.87     28.21 o 
   6   2   0     2057.89     2420.69     32.92 o 
   8   2   0     3036.65     3312.34     43.12 o 
  10   2   0      565.31      860.78     23.28 o 
  12   2   0       82.05      105.83     12.80 o 
  14   2   0       19.73       27.45     11.13 o 
  16   2   0      517.40      513.92     26.28 o 
  18   2   0      209.82      228.77     22.40 o 
  20   2   0      709.43      697.73     34.62 o 
  22   2   0       83.55       95.70     17.99 o 
  24   2   0      139.79      165.99     23.29 o 
  26   2   0       70.02       64.46     18.26 o 
  28   2   0        1.37       16.17     18.50 o 
  30   2   0       42.56       81.15     47.68 o 
   1   3   0      361.32      399.81     12.84 o 
   3   3   0     4630.75     5187.99     73.59 o 
   5   3   0     1077.43      906.73     22.64 o 
   7   3   0       83.20       97.04     11.40 o 
   9   3   0      711.31      926.50     22.44 o 
  11   3   0      304.24      363.68     15.96 o 
  13   3   0     1346.41     1326.06     40.17 o 
  15   3   0     1475.67     1404.84     45.56 o 
  17   3   0     1671.19     1527.41     51.04 o 
  19   3   0     1264.73     1182.01     50.13 o 
  21   3   0       18.94       30.49     15.83 o 
  23   3   0      379.99      395.11     31.61 o 
  25   3   0      763.56      823.50     48.11 o 
  27   3   0       18.04       37.08     23.50 o 
  29   3   0      230.33      275.32     62.37 o 
   0   4   0     2176.72     2195.59     88.42 o 
   2   4   0      976.10      965.12     27.21 o 
   4   4   0       69.30       97.44      9.97 o 
   6   4   0     1124.89     1245.62     30.99 o 
   8   4   0     1033.97     1047.34     29.29 o 
  10   4   0        6.25        8.09      7.22 o 
  12   4   0      354.80      425.28     21.23 o 
  14   4   0        6.74       32.07     20.96 o 
  16   4   0       71.84       99.41     22.45 o 
  18   4   0       37.16       53.63     16.95 o 
  20   4   0       29.83       75.16     31.69 o 
  22   4   0       57.02       65.45     22.13 o 
  24   4   0      230.18      352.44     49.16 o 
  26   4   0       18.37        6.83     31.12 o 
   1   5   0      280.18      315.50     19.58 o 
   3   5   0      227.70      230.47     23.25 o 
   5   5   0        0.45       31.70     19.25 o 
   7   5   0        4.90       11.57     10.63 o 
   9   5   0      974.57      836.77     33.48 o 
  11   5   0      244.41      227.96     19.67 o 
  13   5   0       42.94       74.92     16.83 o 
  15   5   0       24.45       22.22     15.71 o 
  17   5   0        8.39       91.02     41.50 o 
  19   5   0       41.83       60.62     29.93 o 
  21   5   0       70.59       56.25     41.99 o 
  23   5   0       69.14      129.79     53.04 o 
   0   6   0      129.54      167.61     27.48 o 
   2   6   0      263.90      249.93     24.84 o 
   4   6   0      254.05      231.22     29.86 o 
   6   6   0      508.29      489.64     34.46 o 
   8   6   0       55.17       41.17     17.15 o 
  10   6   0      615.88      529.37     53.40 o 
  12   6   0      714.89      623.01     69.06 o 
  14   6   0      473.88      422.88     54.99 o 
  16   6   0       73.57       28.22     62.70 o 
  18   6   0      308.38      315.39     72.50 o 
   1   7   0       49.18       26.11     29.53 o 
   3   7   0        2.56        1.33     24.77 o 
   5   7   0       85.43       93.06     56.04 o 
   7   7   0      128.08       76.82     57.50 o 
   9   7   0        0.46      -16.68     44.33 o 
 -31   1   1       83.17      110.03     47.73 o 
 -29   1   1      301.92      304.08     34.97 o 
 -27   1   1        1.32       -5.89     15.25 o 
 -25   1   1        2.19       20.03     13.44 o 
 -23   1   1        9.91        4.70     10.25 o 
 -21   1   1      153.71      210.24     18.72 o 
 -19   1   1       53.74      112.64     14.96 o 
 -17   1   1      145.29      153.25     15.28 o 
 -15   1   1      737.29      586.07     17.40 o 
 -13   1   1     5868.67     5834.62     90.43 o 
 -11   1   1      686.01      870.12     15.02 o 
  -9   1   1     1123.75     1106.61     15.73 o 
  -7   1   1     1671.08     1237.76     18.62 o 
  -5   1   1     2050.00     1736.15     23.08 o 
  -3   1   1     2443.89     2473.64     36.46 o 
  -1   1   1    21965.35    22673.88    278.35 o 
   1   1   1       36.80       49.79      5.20 o 
   3   1   1     5995.67     6115.52     39.35 o 
   5   1   1    60396.14    57957.38    341.05 o 
   7   1   1    46288.84    45415.95    477.50 o 
   9   1   1    16070.48    16449.28    196.89 o 
  11   1   1     1785.91     1911.14     55.71 o 
  13   1   1     3300.71     3316.80     60.73 o 
  15   1   1      751.35      872.38     26.79 o 
  17   1   1      878.37      706.10     27.83 o 
  19   1   1       56.01       87.31     14.80 o 
  21   1   1        1.06        9.91     10.15 o 
  23   1   1       58.14       71.37     14.62 o 
  25   1   1      227.14      246.44     22.17 o 
  27   1   1        0.83       12.37     18.48 o 
  29   1   1      835.89      728.63     52.31 o 
  31   1   1      242.32      201.44     46.10 o 
 -30   2   1      370.34      387.89     68.11 o 
 -28   2   1        1.64       21.05     19.54 o 
 -26   2   1     1500.81     1477.93     62.04 o 
 -24   2   1      901.12      883.68     41.50 o 
 -22   2   1       15.98       37.35     14.44 o 
 -20   2   1      585.40      628.24     31.34 o 
 -18   2   1     1126.52     1209.49     50.50 o 
 -16   2   1      564.08      675.19     27.22 o 
 -14   2   1     1896.63     1539.87     29.17 o 
 -12   2   1      770.08      680.62     15.67 o 
 -10   2   1       23.20       66.69      6.75 o 
  -8   2   1      239.88      311.14     11.73 o 
  -6   2   1      991.50      957.05     19.21 o 
  -4   2   1       77.67       42.62      5.19 o 
  -2   2   1    22537.78    21074.87    237.32 o 
   0   2   1     1555.48     1232.02     21.06 o 
   2   2   1     1190.43     1409.45     20.20 o 
   4   2   1      272.46      270.62      9.13 o 
   6   2   1      322.87      214.20      9.81 o 
   8   2   1     7392.58     8890.45     99.75 o 
  10   2   1     5854.66     6353.27     72.97 o 
  12   2   1     1614.94     1598.40     38.47 o 
  14   2   1      439.10      418.82     20.26 o 
  16   2   1     1278.64     1336.37     43.80 o 
  18   2   1     5167.01     5153.87    117.29 o 
  20   2   1      101.47      118.50     18.45 o 
  22   2   1       26.37       35.20     14.97 o 
  24   2   1      994.79      938.34     45.12 o 
  26   2   1      651.37      581.82     36.63 o 
  28   2   1       33.88       61.70     23.03 o 
  30   2   1      237.57      278.58     46.75 o 
 -29   3   1       30.36       -2.97     20.87 o 
 -27   3   1      161.14      245.19     43.34 o 
 -25   3   1       57.94       53.81     27.93 o 
 -23   3   1        2.78       -2.58     15.17 o 
 -21   3   1        7.13       13.53     12.30 o 
 -19   3   1      224.95      250.08     22.55 o 
 -17   3   1     1904.06     1924.94     56.23 o 
 -15   3   1       15.30       29.36     15.84 o 
 -13   3   1     1043.82     1011.18     27.41 o 
 -11   3   1       45.94       59.53      9.45 o 
  -9   3   1      725.21      767.75     20.63 o 
  -7   3   1     3573.89     3770.90     59.03 o 
  -5   3   1      447.36      456.46     14.43 o 
  -3   3   1      496.14      668.84     17.09 o 
  -1   3   1     2822.81     3024.81     54.24 o 
   1   3   1     3496.54     3784.04     64.74 o 
   3   3   1      818.07     1030.80     23.39 o 
   5   3   1       36.63      123.97     12.47 o 
   7   3   1     4266.02     4540.00     67.94 o 
   9   3   1       49.62       47.62      7.30 o 
  11   3   1       24.17       46.97      8.17 o 
  13   3   1      345.08      392.37     21.27 o 
  15   3   1        3.29       13.13      9.35 o 
  17   3   1     2033.74     1804.42     56.15 o 
  19   3   1      167.45      224.82     32.26 o 
  21   3   1      211.71      268.81     25.06 o 
  23   3   1       32.43       51.78     17.92 o 
  25   3   1       50.48       59.09     20.55 o 
  27   3   1      290.31      293.18     39.05 o 
  29   3   1        2.30       29.81     28.20 o 
 -26   4   1      334.13      360.99     49.53 o 
 -24   4   1       45.79       55.87     28.87 o 
 -22   4   1      171.91      224.86     36.05 o 
 -20   4   1      934.68      920.58     49.62 o 
 -18   4   1      630.76      609.08     47.38 o 
 -16   4   1      220.82      222.98     20.08 o 
 -14   4   1     3809.46     3487.49     88.90 o 
 -12   4   1     1646.66     1300.81     35.98 o 
 -10   4   1      223.51      171.48     13.10 o 
  -8   4   1       94.75      155.49     12.65 o 
  -6   4   1      202.56      255.55     14.49 o 
  -4   4   1      643.21      829.75     27.97 o 
  -2   4   1      407.87      388.26     17.47 o 
   0   4   1     1582.32     1486.12     40.61 o 
   2   4   1     1180.87     1160.50     29.03 o 
   4   4   1      116.69      135.83     14.26 o 
   6   4   1        1.84       15.44     10.85 o 
   8   4   1       19.75       -2.96      6.50 o 
  10   4   1      203.62      227.79     15.21 o 
  12   4   1     1098.88     1123.80     32.30 o 
  14   4   1      288.20      308.45     21.92 o 
  16   4   1      394.16      403.61     26.34 o 
  18   4   1       87.15      123.15     23.14 o 
  20   4   1       23.49        6.15     14.97 o 
  22   4   1      162.57      202.42     27.48 o 
  24   4   1      300.47      337.73     43.32 o 
  26   4   1       91.61      117.76     49.81 o 
 -23   5   1       73.55      127.47     46.39 o 
 -21   5   1       24.44       30.40     33.95 o 
 -19   5   1      169.57      166.04     31.92 o 
 -17   5   1      484.16      488.51     46.17 o 
 -15   5   1      174.89      208.94     24.28 o 
 -13   5   1      403.51      474.33     29.96 o 
 -11   5   1      353.30      384.07     23.14 o 
  -9   5   1      128.83      153.54     17.25 o 
  -7   5   1     1484.43     1413.30     42.27 o 
  -5   5   1     2805.57     2775.68     87.07 o 
  -3   5   1      543.20      557.41     26.82 o 
  -1   5   1      666.79      678.06     28.99 o 
   1   5   1     1180.97     1239.92     38.48 o 
   3   5   1       35.82       49.87     11.07 o 
   5   5   1     2214.85     1998.01     52.17 o 
   7   5   1      712.37      723.16     27.79 o 
   9   5   1        1.18        0.59      7.88 o 
  11   5   1      526.92      462.15     22.81 o 
  13   5   1      551.83      464.78     30.23 o 
  15   5   1       30.00       36.09     14.22 o 
  17   5   1     1176.35     1110.38     71.35 o 
  19   5   1      196.95      218.75     37.35 o 
  21   5   1       28.06        9.48     31.24 o 
  23   5   1      315.78      414.12     72.88 o 
 -18   6   1      126.06       57.65     59.26 o 
 -16   6   1      116.69      199.67     49.95 o 
 -14   6   1        0.02       60.14     53.84 o 
 -12   6   1        6.63       11.13     48.87 o 
 -10   6   1        0.70        8.30     16.93 o 
  -8   6   1       57.47       37.49     17.17 o 
  -6   6   1      989.76      838.87     36.72 o 
  -4   6   1      115.78      116.01     18.85 o 
  -2   6   1        0.14       -3.16     10.20 o 
   0   6   1       18.01       38.43     19.63 o 
   2   6   1        8.13       15.18     18.80 o 
   4   6   1        4.99       19.13     17.75 o 
   6   6   1      655.99      578.80     35.33 o 
   8   6   1      222.81      215.51     23.97 o 
  10   6   1      121.94      148.49     31.18 o 
  12   6   1      122.60      150.26     24.46 o 
  14   6   1        7.32       -4.60     20.86 o 
  16   6   1      375.68      309.84     92.85 o 
  18   6   1      370.15      394.30     64.03 o 
  -9   7   1       22.28      -16.97     37.90 o 
  -7   7   1       20.44       18.73     45.36 o 
  -5   7   1       14.44       46.24     51.21 o 
  -3   7   1       39.49       31.30     32.95 o 
  -1   7   1        7.43        2.98     23.59 o 
   1   7   1        0.88        1.18     19.28 o 
   3   7   1        6.26      -10.35     21.62 o 
   5   7   1        4.99       -9.22     37.75 o 
   9   7   1       36.71       23.85     46.24 o 
 -32   0   2     1278.92     1242.48    110.96 o 
 -30   0   2      907.74      752.43     78.12 o 
 -28   0   2      193.03      200.14     41.15 o 
 -26   0   2      693.15      697.20     62.45 o 
 -24   0   2       36.89       45.27     42.50 o 
 -22   0   2       12.00       20.55     32.92 o 
 -20   0   2      797.40      692.17     67.58 o 
 -18   0   2       32.58      150.08     16.07 o 
 -16   0   2      352.44      465.67     20.19 o 
 -14   0   2     6631.20     7477.15    139.00 o 
 -12   0   2     2752.35     3060.20    172.71 o 
 -10   0   2    15896.30    18005.04    873.19 o 
  -8   0   2    20027.40    20070.82    458.49 o 
  -6   0   2    12362.21    12860.89    183.96 o 
  -4   0   2      427.67      409.99      6.75 o 
   4   0   2    16407.44    14839.72    508.33 o 
   6   0   2      286.90      471.53     14.01 o 
   8   0   2      189.32      144.94     10.26 o 
  10   0   2      531.57      254.36     21.71 o 
  12   0   2    37432.22    37332.70    564.97 o 
  14   0   2     7856.91     7209.37    132.29 o 
  16   0   2       26.42       11.85      8.93 o 
  18   0   2     1378.18     1404.69     42.77 o 
  20   0   2      853.16      958.90     60.56 o 
  22   0   2       78.10      152.81     92.03 o 
  24   0   2      275.27      308.97     42.85 o 
  26   0   2      402.91      439.38     70.23 o 
  28   0   2      276.29      301.49     47.67 o 
  30   0   2      159.95      127.23     42.53 o 
  32   0   2       55.84       53.19     37.33 o 
 -31   1   2      238.34      272.48     46.34 o 
 -29   1   2       87.04      121.88     44.48 o 
 -27   1   2      207.44      194.79     29.40 o 
 -25   1   2      431.57      454.03     28.68 o 
 -23   1   2      184.91      167.96     18.48 o 
 -21   1   2        4.84       19.89     10.89 o 
 -19   1   2     4124.64     4173.95    121.83 o 
 -17   1   2      281.35      329.75     15.89 o 
 -15   1   2     1211.69     1288.19     25.03 o 
 -13   1   2      657.37      631.07     14.76 o 
 -11   1   2     1922.76     2030.54     32.35 o 
  -9   1   2     1937.93     1537.42     24.10 o 
  -7   1   2     6889.66     7061.68     71.27 o 
  -5   1   2      181.30      168.10      7.73 o 
  -3   1   2     2640.25     3157.08     70.85 o 
  -1   1   2    35840.73    35505.95    197.83 o 
   1   1   2    13430.17    13080.04     78.14 o 
   3   1   2    30591.13    31114.71    198.78 o 
   5   1   2    65025.30    64546.66    371.12 o 
   7   1   2    11355.21    12489.90    357.06 o 
   9   1   2      409.25      404.05     14.24 o 
  11   1   2    18344.79    19288.20    257.92 o 
  13   1   2     1318.97     1113.77     28.83 o 
  15   1   2       90.06      120.01     12.14 o 
  17   1   2     4217.37     4221.27     85.41 o 
  19   1   2     1413.39     1490.54     47.22 o 
  21   1   2        9.00        3.23      9.53 o 
  23   1   2      431.82      467.16     27.04 o 
  25   1   2      893.11      827.88     46.67 o 
  27   1   2        1.42       27.24     18.83 o 
  29   1   2      175.86      207.89     33.11 o 
  31   1   2      141.50      221.12     48.93 o 
 -30   2   2      300.72      330.18     58.19 o 
 -28   2   2        0.47        7.68     14.14 o 
 -26   2   2       16.41       34.59     23.77 o 
 -24   2   2       61.46       66.54     22.35 o 
 -22   2   2        0.19        7.29     10.71 o 
 -20   2   2      549.44      631.32     31.81 o 
 -18   2   2     2790.98     2653.68     68.64 o 
 -16   2   2      429.08      435.15     21.05 o 
 -14   2   2      113.11      152.16     17.17 o 
 -12   2   2       83.64       47.90      9.14 o 
 -10   2   2      257.28      226.30     11.76 o 
  -8   2   2     2766.87     2691.35     89.29 o 
  -6   2   2      835.58     1131.80     20.80 o 
  -4   2   2       96.63      136.51      7.29 o 
  -2   2   2     4568.99     4899.52     74.86 o 
   0   2   2      462.59      494.29      9.89 o 
   2   2   2     1096.25     1132.96     16.98 o 
   4   2   2     2991.64     2582.48     36.57 o 
   6   2   2     8383.24     9589.59    104.63 o 
   8   2   2     2161.48     2667.44     35.30 o 
  10   2   2     1770.83     1997.71     42.25 o 
  12   2   2      747.94      703.70     24.59 o 
  14   2   2        1.95        2.99      8.29 o 
  16   2   2     1751.56     1686.96     49.79 o 
  18   2   2      615.50      552.26     30.00 o 
  20   2   2      119.95      131.89     18.97 o 
  22   2   2      288.01      228.60     22.06 o 
  24   2   2      265.39      261.73     25.31 o 
  26   2   2        0.86       -7.87     17.61 o 
  28   2   2      274.95      211.91     32.69 o 
  30   2   2       68.77       46.58     24.22 o 
 -29   3   2       13.86       36.35     29.53 o 
 -27   3   2      626.53      692.86     55.84 o 
 -25   3   2      625.75      721.61     55.91 o 
 -23   3   2        6.50       42.71     23.17 o 
 -21   3   2      106.54       92.13     16.58 o 
 -19   3   2      876.42      817.27     37.04 o 
 -17   3   2      708.53      628.62     30.19 o 
 -15   3   2     1642.08     1856.57     62.99 o 
 -13   3   2     1648.08     1793.33     43.68 o 
 -11   3   2        3.02       17.00     10.83 o 
  -9   3   2       30.03       11.01      6.29 o 
  -7   3   2     1516.61     1118.77     27.96 o 
  -5   3   2       10.85       10.60      5.47 o 
  -3   3   2     1183.26     1442.85     31.18 o 
  -1   3   2      213.45      176.54     17.56 o 
   1   3   2       16.03       62.39      7.02 o 
   3   3   2     6739.91     6890.14     94.41 o 
   5   3   2     1914.21     2203.92     41.42 o 
   7   3   2       14.99       50.81      9.18 o 
   9   3   2      195.07      121.44      8.99 o 
  11   3   2      115.35       55.84      6.82 o 
  13   3   2      816.14      617.46     30.78 o 
  15   3   2     3841.42     3872.80     89.11 o 
  17   3   2      948.60     1059.20     62.34 o 
  19   3   2      154.43      193.74     21.25 o 
  21   3   2       28.24       63.22     25.64 o 
  23   3   2      338.48      350.24     30.31 o 
  25   3   2      138.29      185.60     27.15 o 
  27   3   2      185.06      224.28     35.17 o 
  29   3   2      308.48      253.70     61.68 o 
 -26   4   2      158.00      234.68     50.33 o 
 -24   4   2      112.45      112.50     34.79 o 
 -22   4   2       13.34       12.01     17.84 o 
 -20   4   2      223.63      209.15     34.91 o 
 -18   4   2       34.05       52.24     23.64 o 
 -16   4   2        1.09       -8.31      9.77 o 
 -14   4   2      186.32      257.08     26.86 o 
 -12   4   2      126.11      130.69     20.92 o 
 -10   4   2       28.56       30.64      9.03 o 
  -8   4   2     2381.70     2392.84     51.34 o 
  -6   4   2      895.04      884.53     26.40 o 
  -4   4   2       75.77      107.26     10.73 o 
  -2   4   2     1250.93     1217.32     36.64 o 
   0   4   2     1966.70     1935.06     42.45 o 
   2   4   2      688.29      559.79     20.60 o 
   4   4   2      580.74      654.97     21.39 o 
   6   4   2      678.92      761.98     24.53 o 
   8   4   2      104.64      110.50     11.23 o 
  10   4   2      125.17      108.89     14.42 o 
  12   4   2      959.25      884.92     33.56 o 
  14   4   2      209.52      210.11     19.54 o 
  16   4   2       68.78       78.30     15.67 o 
  18   4   2      390.82      335.65     31.85 o 
  20   4   2        0.30        2.25     13.95 o 
  22   4   2      195.72      253.37     32.59 o 
  24   4   2      296.91      333.64     46.61 o 
  26   4   2      356.89      380.76     63.12 o 
 -23   5   2        2.31      -35.51     36.23 o 
 -21   5   2       12.29       27.95     38.85 o 
 -19   5   2        1.27      -19.44     21.19 o 
 -17   5   2       83.88      101.63     26.97 o 
 -15   5   2      258.25      311.51     34.65 o 
 -13   5   2      475.70      516.07     48.01 o 
 -11   5   2       83.20      113.37     17.91 o 
  -9   5   2     1048.87      890.27     32.05 o 
  -7   5   2      243.42      185.31     19.14 o 
  -5   5   2     1742.30     1576.23     48.45 o 
  -3   5   2      115.12      157.13     30.73 o 
  -1   5   2      226.94      217.59     32.01 o 
   1   5   2      620.49      616.84     26.22 o 
   3   5   2      154.85      202.23     22.04 o 
   5   5   2      377.44      346.28     20.89 o 
   7   5   2      414.30      367.46     27.58 o 
   9   5   2      193.22      220.71     16.14 o 
  11   5   2       13.48       20.64     12.37 o 
  13   5   2      170.74      133.62     24.38 o 
  15   5   2      105.34      119.41     26.16 o 
  17   5   2        8.37      -21.35     21.35 o 
  19   5   2       93.52      122.82     26.38 o 
  21   5   2       58.22       42.55     36.85 o 
  23   5   2      105.78       80.16     46.12 o 
 -18   6   2      336.04      309.02     90.42 o 
 -16   6   2       67.52      170.31     71.99 o 
 -14   6   2       78.29      159.60     91.81 o 
 -12   6   2        0.21       -6.32     20.39 o 
 -10   6   2        5.17       11.45     22.06 o 
  -8   6   2       13.69       26.78     18.14 o 
  -6   6   2       14.77       45.24     16.59 o 
  -4   6   2      250.52      209.71     25.68 o 
  -2   6   2      394.28      340.27     33.02 o 
   0   6   2      173.50      176.46     28.34 o 
   2   6   2      142.31      132.57     24.58 o 
   4   6   2      297.08      269.72     37.26 o 
   6   6   2      199.89      204.95     25.24 o 
   8   6   2       12.18        9.11     19.05 o 
  10   6   2       70.19       80.06     27.00 o 
  12   6   2       39.81       45.96     25.80 o 
  14   6   2      190.72      241.63     51.56 o 
  16   6   2      112.50       69.94     40.14 o 
  18   6   2       20.91       -7.69     28.04 o 
  -9   7   2        7.75       -0.90     24.87 o 
  -7   7   2      405.43      336.09     91.59 o 
  -5   7   2       16.32       41.14     35.04 o 
  -3   7   2       61.84       35.75     34.40 o 
  -1   7   2      242.02      289.56     79.74 o 
   1   7   2       81.42       59.74     27.57 o 
   3   7   2       31.56       87.94     42.87 o 
   5   7   2      285.04      259.98     49.45 o 
   7   7   2       36.60       31.60     46.09 o 
 -31   1   3       92.42      144.91     39.00 o 
 -29   1   3      299.83      293.47     35.66 o 
 -27   1   3     1450.75     1390.94     74.40 o 
 -25   1   3      536.60      462.24     29.62 o 
 -23   1   3      259.09      194.51     19.31 o 
 -21   1   3     1002.71      984.71     36.44 o 
 -19   1   3      644.34      680.52     21.72 o 
 -17   1   3      314.51      279.98     22.68 o 
 -15   1   3      255.27      202.64     12.87 o 
 -13   1   3     3651.64     3390.51     54.60 o 
 -11   1   3     3088.61     3104.50     47.84 o 
  -9   1   3     3703.46     3549.78     41.69 o 
  -7   1   3      429.35      353.50      8.94 o 
  -5   1   3      951.13     1178.70     17.66 o 
  -3   1   3      462.16      444.01      9.32 o 
  -1   1   3    92079.23    88081.67    722.03 o 
   1   1   3     6040.94     6248.44     69.12 o 
   3   1   3      193.92      188.92      4.65 o 
   5   1   3      200.81      251.70      5.98 o 
   7   1   3       29.59       31.01      5.82 o 
   9   1   3     1350.73     1560.80     28.99 o 
  11   1   3      862.04     1038.12     25.99 o 
  13   1   3     4719.90     4563.72     77.82 o 
  15   1   3     1652.67     1467.20     37.56 o 
  17   1   3     1841.12     1659.38     46.64 o 
  19   1   3      292.43      215.92     18.90 o 
  21   1   3      175.37      176.65     29.69 o 
  23   1   3      124.29      114.33     17.11 o 
  25   1   3       56.93       79.34     20.69 o 
  27   1   3      153.97      207.19     29.90 o 
  29   1   3      470.10      521.83     47.09 o 
  31   1   3       29.82       22.36     21.90 o 
 -30   2   3      229.79      224.55     44.50 o 
 -28   2   3        7.20        5.84     16.79 o 
 -26   2   3      223.25      244.17     26.02 o 
 -24   2   3        4.74       57.25     32.57 o 
 -22   2   3       34.75       73.86     19.47 o 
 -20   2   3      768.29      853.18     34.94 o 
 -18   2   3      584.04      564.31     27.82 o 
 -16   2   3       35.51       33.58     12.03 o 
 -14   2   3     2320.45     2225.30     45.40 o 
 -12   2   3       64.93       68.79      6.99 o 
 -10   2   3      487.18      596.17     14.81 o 
  -8   2   3     2088.19     2311.52     33.77 o 
  -6   2   3      187.59      146.99     10.46 o 
  -4   2   3       11.32       35.96      7.17 o 
  -2   2   3     5965.44     5380.56     72.84 o 
   0   2   3      459.50      467.29     10.53 o 
   2   2   3     1924.12     2108.21     37.38 o 
   4   2   3     6521.48     5821.88     74.38 o 
   6   2   3     3707.10     2932.28     38.14 o 
   8   2   3     2470.65     2830.88     50.98 o 
  10   2   3    14677.73    14351.94    209.06 o 
  12   2   3     9914.18    10932.96    313.66 o 
  14   2   3      169.43      213.81     16.05 o 
  16   2   3     2404.73     2224.68     58.54 o 
  18   2   3     3193.33     3148.92     80.62 o 
  20   2   3      490.55      460.99     28.05 o 
  22   2   3       89.31      102.66     19.12 o 
  24   2   3     1104.58     1053.37     56.66 o 
  26   2   3       25.10       24.08     15.62 o 
  28   2   3      189.56      224.76     35.17 o 
  30   2   3      357.82      395.45     45.00 o 
 -29   3   3       71.11      133.24     51.75 o 
 -27   3   3       20.52       12.22     21.10 o 
 -25   3   3        0.82       24.02     21.37 o 
 -23   3   3      323.78      257.45     24.12 o 
 -21   3   3      806.65      793.70     47.94 o 
 -19   3   3       91.64       88.91     22.47 o 
 -17   3   3      134.15       94.31     16.54 o 
 -15   3   3      780.70      894.68     34.12 o 
 -13   3   3       54.45      124.74     12.20 o 
 -11   3   3       14.67        9.18      8.12 o 
  -9   3   3      542.54      672.20     18.63 o 
  -7   3   3      980.25      933.46     22.09 o 
  -5   3   3     2647.38     2765.33     60.09 o 
  -3   3   3      354.29      312.72     22.08 o 
  -1   3   3     2942.19     2989.01     46.23 o 
   1   3   3     4082.75     3797.85     55.48 o 
   3   3   3     2732.30     2629.16     42.16 o 
   5   3   3     1217.06     1058.61     26.55 o 
   7   3   3      160.79      105.31      8.11 o 
   9   3   3      858.52     1172.88     28.75 o 
  11   3   3      274.15      297.12     11.23 o 
  13   3   3      249.39      245.89     17.68 o 
  15   3   3      232.77      328.13     28.07 o 
  17   3   3       10.63       24.40     13.95 o 
  19   3   3      131.02      130.13     19.71 o 
  21   3   3      451.15      431.35     31.18 o 
  23   3   3      134.55      150.65     30.78 o 
  25   3   3        1.53       -5.14     14.40 o 
  27   3   3        0.17        5.81     14.77 o 
 -26   4   3      289.39      330.88     74.33 o 
 -24   4   3        3.04       77.88     60.60 o 
 -22   4   3       47.09       88.95     29.31 o 
 -20   4   3     1035.45     1038.24     70.02 o 
 -18   4   3      426.47      418.38     45.09 o 
 -16   4   3      100.19      131.40     16.18 o 
 -14   4   3      682.20      563.42     25.51 o 
 -12   4   3       99.35       95.64     14.87 o 
 -10   4   3       27.21       70.87     16.25 o 
  -8   4   3      724.60      929.05     32.96 o 
  -6   4   3     1086.19     1157.31     42.30 o 
  -4   4   3      245.96      306.00     18.72 o 
  -2   4   3     1285.87     1247.22     31.87 o 
   0   4   3     3768.63     3997.93     73.43 o 
   2   4   3      875.26      841.44     25.82 o 
   4   4   3      299.28      240.58     17.00 o 
   6   4   3      210.06      121.90     11.04 o 
   8   4   3       30.44        9.38      6.58 o 
  10   4   3      275.85      331.60     16.89 o 
  12   4   3     1878.25     1952.76     55.78 o 
  14   4   3      201.48      180.96     18.43 o 
  16   4   3      107.57       96.49     24.34 o 
  18   4   3      145.96      134.19     24.75 o 
  20   4   3       32.46       57.75     16.71 o 
  22   4   3      544.39      560.74     51.04 o 
  24   4   3      470.98      466.35     53.49 o 
  26   4   3       82.36       94.89     41.02 o 
 -23   5   3       93.24       67.42     41.20 o 
 -21   5   3      170.75      184.93     37.94 o 
 -19   5   3      598.29      554.06     56.38 o 
 -17   5   3       27.68       -6.73     14.82 o 
 -15   5   3     1423.43     1398.72     73.39 o 
 -13   5   3      836.62      753.96     43.37 o 
 -11   5   3      139.21      149.98     19.07 o 
  -9   5   3      964.65      813.45     48.65 o 
  -7   5   3     1071.87      987.15     34.32 o 
  -5   5   3       13.51       28.81     28.84 o 
  -3   5   3     1683.76     1699.98     46.44 o 
  -1   5   3      239.06      253.51     28.20 o 
   1   5   3      685.90      648.15     25.68 o 
   3   5   3      958.64      926.37     31.64 o 
   5   5   3     1471.84     1422.21     50.77 o 
   7   5   3      493.48      418.65     28.46 o 
   9   5   3        6.79       41.04     15.89 o 
  11   5   3      454.78      412.32     35.86 o 
  13   5   3       86.21      104.60     22.76 o 
  15   5   3       58.34      120.24     29.58 o 
  17   5   3      296.50      386.39     57.34 o 
  19   5   3        0.05       23.32     23.07 o 
  21   5   3       24.20       55.65     40.02 o 
  23   5   3      365.37      452.52     75.77 o 
 -18   6   3       15.43      110.91     67.45 o 
 -16   6   3       78.83       89.25     49.31 o 
 -14   6   3      468.42      605.01    108.86 o 
 -12   6   3      374.43      478.01     97.15 o 
 -10   6   3      246.29      152.04     28.41 o 
  -8   6   3      469.06      505.31     41.71 o 
  -6   6   3      432.69      390.29     31.58 o 
  -4   6   3        2.97       -0.08     12.95 o 
  -2   6   3       19.67       29.51     19.53 o 
   0   6   3       36.45       75.28     36.87 o 
   2   6   3        7.53       35.62     27.20 o 
   4   6   3      358.21      355.44     29.88 o 
   6   6   3      169.17      205.82     29.86 o 
   8   6   3      190.79      191.41     34.56 o 
  10   6   3      181.55      210.73     30.22 o 
  12   6   3       96.73       77.41     29.42 o 
  14   6   3        0.47       30.62     24.33 o 
  16   6   3       66.57       52.65     36.56 o 
  -9   7   3        6.83       16.39     46.82 o 
  -7   7   3        6.65       60.57     58.82 o 
  -5   7   3        1.80      -17.40     29.00 o 
  -3   7   3        0.03       -3.94     27.05 o 
  -1   7   3        0.65       11.94     29.60 o 
   1   7   3      213.61      190.36     70.08 o 
   3   7   3       40.59       23.36     30.83 o 
   5   7   3       19.98       12.94     22.61 o 
   7   7   3        2.71       12.14     39.65 o 
 -32   0   4      548.86      621.55    125.83 o 
 -30   0   4      861.61      776.32     71.89 o 
 -28   0   4        5.00       43.88     25.83 o 
 -26   0   4        0.30      -16.24     21.84 o 
 -24   0   4      198.39      237.19     35.90 o 
 -22   0   4      823.84      797.28     37.66 o 
 -20   0   4     3649.29     3284.87     99.33 o 
 -18   0   4     1850.39     1656.54     50.91 o 
 -16   0   4       56.09       57.95     11.11 o 
 -14   0   4    14797.28    17016.38    810.29 o 
 -12   0   4     1270.71     1384.21     34.40 o 
 -10   0   4     3745.95     2776.83    188.97 o 
  -8   0   4    15387.03    14824.64    260.74 o 
  -6   0   4        4.27       15.23      4.44 o 
  -4   0   4       12.09       45.30      8.01 o 
  -2   0   4    83252.10    76101.32    607.50 o 
   0   0   4      541.36      697.53     15.74 o 
   2   0   4    19944.38    18275.46    895.94 o 
   4   0   4   104660.60   100320.60   1423.93 o 
   6   0   4    39388.09    39557.74   1238.38 o 
   8   0   4      466.18      825.43     22.30 o 
  10   0   4    23035.29    22654.22    408.18 o 
  12   0   4    11208.95    10468.98    176.27 o 
  14   0   4        1.52        2.69     12.04 o 
  16   0   4     2380.20     2557.73     92.77 o 
  18   0   4       13.57       -5.60      8.94 o 
  20   0   4      519.44      415.94     38.66 o 
  22   0   4     1035.42     1025.57     74.69 o 
  24   0   4     1058.09     1052.10     76.82 o 
  26   0   4        0.87       73.77     49.02 o 
  28   0   4      946.79      874.39     81.20 o 
  30   0   4       46.34       77.61     37.26 o 
 -31   1   4       47.25       56.80     29.05 o 
 -29   1   4      348.81      362.09     36.64 o 
 -27   1   4     1195.50      994.76     43.61 o 
 -25   1   4      862.68      806.41     38.15 o 
 -23   1   4       49.18       39.15     13.00 o 
 -21   1   4      753.49      783.63     25.23 o 
 -19   1   4       73.46      124.68     14.32 o 
 -17   1   4      443.59      473.97     16.33 o 
 -15   1   4      818.82      684.95     21.20 o 
 -13   1   4     1000.41     1034.35     35.25 o 
 -11   1   4       33.88       31.68      5.77 o 
  -9   1   4        3.13        7.39      3.54 o 
  -7   1   4       66.47      102.45      9.41 o 
  -5   1   4     9399.62    10078.42    120.24 o 
  -3   1   4    35300.79    33273.19    544.27 o 
  -1   1   4      179.55      314.57     19.07 o 
   1   1   4     1796.64     1895.92     30.06 o 
   3   1   4     3480.86     3575.62     31.94 o 
   5   1   4     1009.83      994.37     21.22 o 
   7   1   4      156.55      176.11      6.77 o 
   9   1   4     2542.73     2512.26     40.56 o 
  11   1   4      128.62      163.97     15.01 o 
  13   1   4      170.73      219.10     15.03 o 
  15   1   4        2.16       13.49      8.13 o 
  17   1   4     8962.38     8069.51    364.43 o 
  19   1   4        0.02        2.30      7.60 o 
  21   1   4      176.99      153.45     21.09 o 
  23   1   4      526.74      544.98     28.96 o 
  25   1   4      657.36      624.48     43.85 o 
  27   1   4        0.79        8.01     17.00 o 
  29   1   4      211.31      269.34     36.08 o 
  31   1   4        6.59       -0.22     19.39 o 
 -30   2   4        0.01        0.35     26.64 o 
 -28   2   4      142.15      154.82     31.01 o 
 -26   2   4        2.32       13.93     15.83 o 
 -24   2   4      874.23      883.05     54.95 o 
 -22   2   4     1063.46     1084.23     53.16 o 
 -20   2   4        9.72       43.33     22.12 o 
 -18   2   4      505.16      457.93     19.98 o 
 -16   2   4     2188.10     1987.26     38.33 o 
 -14   2   4        0.44       16.37      5.86 o 
 -12   2   4      634.36      798.85     19.12 o 
 -10   2   4     1999.84     2611.97     44.37 o 
  -8   2   4       32.60       66.96      7.35 o 
  -6   2   4     1806.26     1950.20     27.40 o 
  -4   2   4     4452.57     3996.39     87.14 o 
  -2   2   4     1436.13     1679.83     22.78 o 
   0   2   4      835.70      825.75     16.35 o 
   2   2   4      740.86      611.89     13.44 o 
   4   2   4     1253.41      854.90     14.57 o 
   6   2   4      922.80     1370.79     22.38 o 
   8   2   4     2650.53     2904.51     90.64 o 
  10   2   4      434.26      378.82     18.37 o 
  12   2   4     1346.01     1174.86     32.81 o 
  14   2   4       59.76       76.18     11.75 o 
  16   2   4      119.64      124.16     25.95 o 
  18   2   4     1886.09     1778.54     63.88 o 
  20   2   4      162.32      169.00     20.58 o 
  22   2   4      180.82      179.82     21.05 o 
  24   2   4        7.52       20.61     18.16 o 
  26   2   4        1.41       15.28     17.79 o 
  28   2   4      102.40       69.01     26.31 o 
  30   2   4       12.64       50.39     39.53 o 
 -29   3   4      115.81      135.14     40.15 o 
 -27   3   4     1280.42     1349.83     83.88 o 
 -25   3   4      201.00      265.75     37.64 o 
 -23   3   4        1.15       -2.12     14.82 o 
 -21   3   4      230.49      200.13     22.52 o 
 -19   3   4      411.22      368.09     23.80 o 
 -17   3   4      370.80      387.96     24.35 o 
 -15   3   4     3133.42     3089.47     59.91 o 
 -13   3   4      310.88      387.54     16.32 o 
 -11   3   4      372.18      438.48     16.51 o 
  -9   3   4       58.47      144.24      9.39 o 
  -7   3   4      246.12      192.69     18.98 o 
  -5   3   4       26.47       31.46     13.80 o 
  -3   3   4     1528.49     1588.17     33.55 o 
  -1   3   4      815.78      797.11     27.57 o 
   1   3   4      155.40       95.43      7.76 o 
   3   3   4     1173.29     1342.42     23.87 o 
   5   3   4      220.74      264.14     21.00 o 
   7   3   4     1092.86      995.07     21.80 o 
   9   3   4     1524.09     1214.76     26.68 o 
  11   3   4     1787.21     1395.58     69.09 o 
  13   3   4        0.13       27.81     11.45 o 
  15   3   4     5499.56     5396.07    168.95 o 
  17   3   4     1803.07     1730.48     63.48 o 
  19   3   4       19.21       19.07     15.17 o 
  21   3   4      327.28      305.59     29.21 o 
  23   3   4     1042.25      989.64     47.90 o 
  25   3   4       66.60       77.46     21.49 o 
  27   3   4      406.04      484.99     61.69 o 
 -26   4   4      285.30      373.55     54.37 o 
 -24   4   4       28.23       19.92     23.86 o 
 -22   4   4       64.79      107.07     31.94 o 
 -20   4   4      173.54      205.56     33.81 o 
 -18   4   4      119.72      135.31     29.68 o 
 -16   4   4      388.97      362.71     37.30 o 
 -14   4   4      506.56      550.54     24.84 o 
 -12   4   4       10.28       19.38      8.50 o 
 -10   4   4     1053.12     1018.84     30.44 o 
  -8   4   4     1203.66     1113.42     31.78 o 
  -6   4   4       79.38      113.99     17.69 o 
  -4   4   4     1319.87     1274.75     36.13 o 
  -2   4   4      341.79      439.93     17.34 o 
   0   4   4      179.32      292.03     19.74 o 
   2   4   4     1850.01     2024.23     42.31 o 
   4   4   4     2456.75     2387.33     45.97 o 
   6   4   4       15.29       -0.90      8.43 o 
   8   4   4     1364.27     1289.75     32.87 o 
  10   4   4     2115.52     2076.37     44.40 o 
  12   4   4      243.27      248.32     20.42 o 
  14   4   4      157.19      168.99     18.80 o 
  16   4   4       39.59       54.37     15.97 o 
  18   4   4       28.57       65.98     18.20 o 
  20   4   4       90.71      119.62     26.41 o 
  22   4   4      135.23      191.88     30.17 o 
  24   4   4        0.02       16.44     24.20 o 
  26   4   4      369.98      368.76     56.02 o 
 -23   5   4        0.01        4.54     29.12 o 
 -21   5   4        3.25       30.04     26.63 o 
 -19   5   4        7.50       21.08     23.25 o 
 -17   5   4       87.10      105.44     28.81 o 
 -15   5   4       86.52      152.94     30.02 o 
 -13   5   4      100.75       95.00     23.36 o 
 -11   5   4        0.54        0.50     11.05 o 
  -9   5   4      108.14      122.64     17.27 o 
  -7   5   4     1069.39      997.56     62.66 o 
  -5   5   4       26.47       58.18     13.79 o 
  -3   5   4        4.96       20.93     10.00 o 
  -1   5   4        1.81       37.41     18.98 o 
   1   5   4       97.01      172.22     21.13 o 
   3   5   4      176.11      258.63     33.35 o 
   5   5   4      292.22      323.17     53.29 o 
   7   5   4      329.42      400.17     34.06 o 
   9   5   4        1.25       11.38     14.84 o 
  11   5   4       66.83       61.90     19.78 o 
  13   5   4       56.53       29.65     18.14 o 
  15   5   4       16.88       20.28     21.23 o 
  17   5   4      150.89      177.46     33.24 o 
  19   5   4       10.74       53.68     40.72 o 
  21   5   4       65.70       67.31     40.89 o 
 -18   6   4      122.92      196.06     76.67 o 
 -16   6   4      295.60      289.12     86.76 o 
 -14   6   4      265.15      125.98     53.70 o 
 -12   6   4       12.83      180.39     37.02 o 
 -10   6   4      523.69      469.38     46.14 o 
  -8   6   4     1616.55     1431.79     80.75 o 
  -6   6   4     1363.95     1247.11     76.43 o 
  -4   6   4      215.70      237.35     39.03 o 
  -2   6   4      652.56      648.27     41.00 o 
   0   6   4      474.94      435.64     36.35 o 
   2   6   4        0.12       21.87     17.50 o 
   4   6   4      338.92      330.29     51.50 o 
   6   6   4      162.92      156.87     22.90 o 
   8   6   4      136.23      204.95     30.01 o 
  10   6   4      131.29      201.69     36.32 o 
  12   6   4       78.41       51.40     27.12 o 
  14   6   4        0.74       21.59     24.37 o 
  16   6   4      330.81      305.11     58.72 o 
  -7   7   4      163.61      100.37     67.30 o 
  -5   7   4       45.64       33.01     32.37 o 
  -3   7   4        0.40      -25.75     48.72 o 
  -1   7   4       74.04       62.40     40.38 o 
   1   7   4        4.54       36.93     36.33 o 
   3   7   4       27.79      -14.49     37.75 o 
   5   7   4       78.89       44.66     29.55 o 
   7   7   4        2.43       -6.15     35.99 o 
 -31   1   5      326.12      316.57     46.57 o 
 -29   1   5      115.08       97.27     32.67 o 
 -27   1   5      209.77      226.43     24.06 o 
 -25   1   5      133.39      144.02     19.46 o 
 -23   1   5      260.22      234.83     21.38 o 
 -21   1   5      239.30      247.52     19.47 o 
 -19   1   5       48.82       71.34     15.05 o 
 -17   1   5     1664.50     1472.57     36.73 o 
 -15   1   5     1866.44     1939.40     41.62 o 
 -13   1   5      629.99      636.92     15.89 o 
 -11   1   5     1550.54     1545.57     27.46 o 
  -9   1   5     1905.84     1756.55     61.88 o 
  -7   1   5      125.46      126.91      8.94 o 
  -5   1   5     8247.07     8165.19    112.12 o 
  -3   1   5    16835.57    16240.75     75.22 o 
  -1   1   5    16254.22    15294.62    102.63 o 
   1   1   5     7779.59     8000.89     47.18 o 
   3   1   5    13335.68    13701.89    105.63 o 
   5   1   5      824.08      806.58     12.82 o 
   7   1   5      531.98      648.61     11.69 o 
   9   1   5     8238.13     8234.79     84.60 o 
  11   1   5    19435.03    20300.53    189.87 o 
  13   1   5      519.84      681.43     23.25 o 
  15   1   5     3037.85     2648.15     70.71 o 
  17   1   5      469.90      392.23     32.08 o 
  19   1   5      241.46      260.25     24.35 o 
  21   1   5      171.48      185.51     24.04 o 
  23   1   5      135.23      170.84     19.02 o 
  25   1   5       49.86       56.37     20.86 o 
  27   1   5      756.64      697.78     50.35 o 
  29   1   5      101.78      165.68     31.85 o 
  31   1   5        0.02       28.90     24.18 o 
 -30   2   5       10.03       -1.81     21.54 o 
 -28   2   5     1126.52     1115.24     67.56 o 
 -26   2   5      413.44      449.52     44.60 o 
 -24   2   5      338.29      336.95     36.28 o 
 -22   2   5     2401.53     2340.59     86.60 o 
 -20   2   5     4544.86     4432.92    104.62 o 
 -18   2   5     1068.97     1045.80     28.83 o 
 -16   2   5     2592.01     2563.63     50.26 o 
 -14   2   5      947.36      929.73     22.61 o 
 -12   2   5      166.83      163.33      9.71 o 
 -10   2   5        0.90       45.79      6.42 o 
  -8   2   5       34.74       26.57      4.16 o 
  -6   2   5      424.33      626.67     13.16 o 
  -4   2   5      341.09      257.11      7.21 o 
  -2   2   5     1489.01     1923.09     25.80 o 
   0   2   5     5109.54     5626.05     51.25 o 
   2   2   5     8429.81     7314.02     98.13 o 
   4   2   5     3411.24     3340.07     39.24 o 
   6   2   5     3670.66     4055.12     57.58 o 
   8   2   5     2396.87     2602.31     36.16 o 
  10   2   5      748.29      638.17     15.24 o 
  12   2   5     1342.66     1442.37     37.72 o 
  14   2   5     3458.88     3411.58     73.90 o 
  16   2   5     2124.34     2222.78     64.28 o 
  18   2   5      320.62      324.37     23.96 o 
  20   2   5     1214.42     1168.46     53.07 o 
  22   2   5     1514.82     1566.69     57.04 o 
  24   2   5      757.67      746.61     40.02 o 
  26   2   5      173.78      296.93     63.79 o 
  28   2   5      628.51      606.55     52.98 o 
  30   2   5      163.95      161.33     40.57 o 
 -29   3   5       20.88       22.58     24.47 o 
 -27   3   5       27.06      104.73     55.25 o 
 -25   3   5       23.45       41.11     22.38 o 
 -23   3   5      199.52      226.40     31.97 o 
 -21   3   5      273.96      289.23     40.18 o 
 -19   3   5      939.33      862.44     48.84 o 
 -17   3   5     1038.82      999.12     28.48 o 
 -15   3   5      210.73      205.24     14.98 o 
 -13   3   5      430.90      442.68     28.07 o 
 -11   3   5      494.08      607.06     19.97 o 
  -9   3   5     2803.91     3427.80     56.72 o 
  -7   3   5      614.84      529.69     27.43 o 
  -5   3   5      404.05      325.83     11.93 o 
  -3   3   5      866.93      917.29     20.23 o 
  -1   3   5        1.08       -0.94      8.09 o 
   1   3   5     1163.09      997.80     17.72 o 
   3   3   5       26.31       74.81      5.38 o 
   5   3   5      290.94      296.96     13.04 o 
   7   3   5      270.93      363.25     14.69 o 
   9   3   5      215.65      334.81     13.88 o 
  11   3   5      193.46      194.30     18.45 o 
  13   3   5      881.32      758.25     30.28 o 
  15   3   5      194.13      241.96     31.52 o 
  17   3   5     1227.27     1121.48     43.49 o 
  19   3   5        0.48       16.70     12.57 o 
  21   3   5       51.18       84.26     24.42 o 
  23   3   5       42.12       83.59     25.07 o 
  25   3   5      157.75      160.81     25.95 o 
  27   3   5       40.33       -3.82     35.55 o 
 -26   4   5        0.02       53.21     33.65 o 
 -24   4   5      351.09      324.90     43.53 o 
 -22   4   5      130.44      348.86    127.61 o 
 -20   4   5      431.63      481.57     47.94 o 
 -18   4   5        9.25      -16.85     19.20 o 
 -16   4   5      506.31      459.82     41.05 o 
 -14   4   5      487.84      491.47     36.03 o 
 -12   4   5      110.62      160.94     13.88 o 
 -10   4   5     1251.17     1167.80     33.74 o 
  -8   4   5     2462.81     2434.70    115.47 o 
  -6   4   5      711.17      649.16     21.34 o 
  -4   4   5       10.27       48.40     17.83 o 
  -2   4   5      172.21      188.46     19.61 o 
   0   4   5      525.88      562.69     18.74 o 
   2   4   5     2400.70     2106.46     42.03 o 
   4   4   5       27.96      106.58     14.63 o 
   6   4   5      959.62      643.61     57.83 o 
   8   4   5      154.57       91.23     14.11 o 
  10   4   5       70.94      122.83     21.57 o 
  12   4   5     1505.27     1452.87     46.78 o 
  14   4   5     1195.11     1010.67     43.67 o 
  16   4   5       10.53       12.08     11.28 o 
  18   4   5      231.70      190.12     29.04 o 
  20   4   5        7.10       31.62     29.61 o 
  22   4   5      105.60      143.13     28.21 o 
  24   4   5       34.88       40.17     25.75 o 
 -23   5   5       57.04       99.26     35.37 o 
 -21   5   5      144.12      116.49     33.68 o 
 -19   5   5      592.17      570.41     54.93 o 
 -17   5   5      372.14      334.85     42.12 o 
 -15   5   5      570.89      577.99     47.13 o 
 -13   5   5      165.56      190.42     24.69 o 
 -11   5   5       26.20       80.37     27.81 o 
  -9   5   5     1975.91     1925.10     86.86 o 
  -7   5   5     1083.35     1115.31     66.69 o 
  -5   5   5      329.69      345.69     24.17 o 
  -3   5   5     2316.71     2189.54     70.88 o 
  -1   5   5     2630.89     2566.83     77.57 o 
   1   5   5      996.04      939.76     41.38 o 
   3   5   5     2224.14     2200.73     81.16 o 
   5   5   5      585.38      616.08     34.76 o 
   7   5   5       26.25       60.12     20.75 o 
   9   5   5      539.65      511.65     37.59 o 
  11   5   5      595.30      748.34     47.32 o 
  13   5   5       34.30       35.07     18.94 o 
  15   5   5      480.44      568.34     51.84 o 
  17   5   5      238.77      254.59     35.76 o 
  19   5   5        9.92        5.10     21.40 o 
  21   5   5      125.46      166.48     71.01 o 
 -18   6   5        6.60       43.89     53.40 o 
 -16   6   5       34.95      230.89     76.67 o 
 -14   6   5      252.57      256.64     48.73 o 
 -12   6   5      134.09      222.55     52.89 o 
 -10   6   5      116.90      102.36     42.23 o 
  -8   6   5      325.66      271.93     39.06 o 
  -6   6   5      327.27      265.73     39.70 o 
  -4   6   5      116.62      129.26     27.70 o 
  -2   6   5       64.93       85.43     24.66 o 
   0   6   5       45.45       69.32     22.12 o 
   2   6   5        0.11        1.66     23.09 o 
   4   6   5      368.21      396.19     36.09 o 
   6   6   5        0.68      203.37     81.81 o 
   8   6   5       27.93       17.85     19.78 o 
  10   6   5       56.65       22.14     23.08 o 
  12   6   5        7.16       15.34     18.99 o 
  14   6   5       13.12       12.71     23.13 o 
  16   6   5       25.92        9.52     30.43 o 
  -7   7   5        6.40       31.90     51.94 o 
  -5   7   5       46.26       50.55     38.37 o 
  -3   7   5      117.78       47.78     36.29 o 
  -1   7   5       78.55       38.38     37.74 o 
   1   7   5        5.97       19.09     34.21 o 
   3   7   5       34.78       58.67     55.60 o 
   5   7   5       69.59      110.04     67.67 o 
   7   7   5        7.41       48.43     55.31 o 
 -32   0   6      256.84      334.92     97.30 o 
 -30   0   6      322.57      288.54     49.21 o 
 -28   0   6     1209.04     1159.00     80.35 o 
 -26   0   6      138.45      135.32     29.80 o 
 -24   0   6      261.73      258.50     23.84 o 
 -22   0   6     3769.61     3531.79    103.92 o 
 -20   0   6      721.64      708.12     69.86 o 
 -18   0   6      151.58      148.09     26.39 o 
 -16   0   6     1578.17     1631.91     48.82 o 
 -14   0   6      497.99      428.03     20.19 o 
 -12   0   6     9307.52     9570.72    220.15 o 
 -10   0   6     5526.14     4843.28    113.80 o 
  -8   0   6      269.86      171.45      9.11 o 
  -6   0   6     1193.48     1124.34     22.44 o 
  -4   0   6     6883.48     6947.77     92.21 o 
  -2   0   6    88633.16    90108.16   1050.30 o 
   0   0   6    29554.36    30231.04    386.67 o 
   2   0   6     7281.24     6587.88     94.14 o 
   4   0   6     2963.23     2505.02    123.83 o 
   6   0   6     5744.14     6574.43    129.35 o 
   8   0   6      157.53      351.52     20.67 o 
  10   0   6     4637.57     4121.27    254.55 o 
  12   0   6     1289.67     1825.74     90.15 o 
  14   0   6      230.66      326.68     22.25 o 
  16   0   6     2184.40     2368.28     64.06 o 
  18   0   6     1095.39     1289.05     50.59 o 
  20   0   6      108.32       61.88     53.92 o 
  22   0   6      434.65      386.29     71.47 o 
  24   0   6      336.18      315.30     72.43 o 
  26   0   6       32.88       66.52     31.79 o 
  28   0   6      375.43      449.77     62.02 o 
  30   0   6        2.77        8.09     27.33 o 
 -31   1   6       62.26      100.29     39.74 o 
 -29   1   6      120.22      164.30     36.65 o 
 -27   1   6      659.44      701.05     39.03 o 
 -25   1   6      616.58      593.90     32.78 o 
 -23   1   6        0.07        2.24      7.90 o 
 -21   1   6      568.22      589.97     29.71 o 
 -19   1   6     2809.53     2827.46     64.75 o 
 -17   1   6      186.26      197.70     16.17 o 
 -15   1   6     6463.19     6472.22     96.17 o 
 -13   1   6     3905.41     3890.75     56.81 o 
 -11   1   6     2554.70     2620.24     60.50 o 
  -9   1   6       67.91       78.17      8.83 o 
  -7   1   6     3483.94     3957.02     34.93 o 
  -5   1   6     4453.54     5247.67     90.18 o 
  -3   1   6     3947.51     3293.42     37.71 o 
  -1   1   6    14279.25    14734.64    129.58 o 
   1   1   6    10273.85    10997.71     78.30 o 
   3   1   6       12.27       67.57     13.56 o 
   5   1   6      326.84      469.67     16.46 o 
   7   1   6     4938.87     5439.56     63.72 o 
   9   1   6     9962.74    10907.53    121.56 o 
  11   1   6      189.12      216.62     14.50 o 
  13   1   6       64.60       49.45     11.27 o 
  15   1   6     4164.10     4024.18     81.81 o 
  17   1   6     1516.90     1325.66     87.00 o 
  19   1   6     1830.49     1763.05     63.62 o 
  21   1   6       24.90       25.87     11.08 o 
  23   1   6      745.70      751.38     42.73 o 
  25   1   6       38.00       30.20     19.16 o 
  27   1   6      343.16      346.10     39.67 o 
  29   1   6      304.46      370.67     50.73 o 
 -30   2   6       35.61       46.54     30.68 o 
 -28   2   6       45.94       75.19     25.90 o 
 -26   2   6        1.53       40.27     36.76 o 
 -24   2   6       85.14      123.14     27.35 o 
 -22   2   6      575.80      526.69     28.03 o 
 -20   2   6      228.68      237.47     31.82 o 
 -18   2   6       64.21       86.27     14.08 o 
 -16   2   6      182.36      146.77     13.33 o 
 -14   2   6      435.59      444.12     26.08 o 
 -12   2   6     1668.70     1859.91     32.84 o 
 -10   2   6      408.35      409.28     15.72 o 
  -8   2   6     1974.05     2171.02     43.91 o 
  -6   2   6      397.03      460.99      9.12 o 
  -4   2   6       65.51       44.42      6.94 o 
  -2   2   6      273.41      222.63      7.48 o 
   0   2   6      547.46      467.16     13.38 o 
   2   2   6     1195.11     1104.10     22.80 o 
   4   2   6      874.84      688.18     22.70 o 
   6   2   6      390.85      514.13     13.97 o 
   8   2   6       10.84       12.50      8.76 o 
  10   2   6     3188.33     3366.56     44.85 o 
  12   2   6      128.53      151.26     13.05 o 
  14   2   6     2725.79     2526.97     61.37 o 
  16   2   6     1869.89     1722.98     54.18 o 
  18   2   6       15.66       32.09     13.39 o 
  20   2   6        9.35        3.47     10.37 o 
  22   2   6      142.24      202.50     23.70 o 
  24   2   6       13.91       25.39     15.25 o 
  26   2   6      147.76      185.58     31.22 o 
  28   2   6      169.09      193.25     34.07 o 
 -29   3   6      453.51      498.78     55.24 o 
 -27   3   6      660.68      604.96     59.16 o 
 -25   3   6       70.22      127.57     28.63 o 
 -23   3   6      308.97      334.54     36.05 o 
 -21   3   6     1354.27     1346.35     67.03 o 
 -19   3   6      191.86      192.37     27.61 o 
 -17   3   6     2351.83     2344.00     63.50 o 
 -15   3   6     5143.41     4872.70    108.38 o 
 -13   3   6       12.66       24.86     16.62 o 
 -11   3   6     1611.28     1519.14     32.18 o 
  -9   3   6     2247.33     2499.20     43.64 o 
  -7   3   6      200.09      273.40     23.62 o 
  -5   3   6     2755.01     2622.91     52.61 o 
  -3   3   6     4303.32     4252.26     61.95 o 
  -1   3   6      649.36      609.77     30.87 o 
   1   3   6     5817.91     6621.39     73.66 o 
   3   3   6      226.15      303.62     15.49 o 
   5   3   6     1312.47     1643.48     56.15 o 
   7   3   6     5303.99     5096.62     70.03 o 
   9   3   6     4692.17     4250.15     66.44 o 
  11   3   6      927.64      892.83     31.68 o 
  13   3   6     2053.69     2073.84     52.96 o 
  15   3   6      816.22      855.02     34.44 o 
  17   3   6       59.71       97.45     23.70 o 
  19   3   6      367.57      361.36     35.57 o 
  21   3   6      685.54      729.97     39.94 o 
  23   3   6       66.59      189.61     46.40 o 
  25   3   6       59.14       86.87     29.23 o 
  27   3   6      276.49      320.27     67.76 o 
 -26   4   6        0.65       -8.41     20.70 o 
 -24   4   6      138.33      193.07     36.56 o 
 -22   4   6      425.59      455.74    112.63 o 
 -20   4   6       62.58      177.66     41.94 o 
 -18   4   6      166.75      270.55     43.91 o 
 -16   4   6      231.41      197.67     21.43 o 
 -14   4   6       31.47       19.10     11.97 o 
 -12   4   6       13.95       54.42     24.93 o 
 -10   4   6     1455.61     1353.31     44.92 o 
  -8   4   6      165.11      159.28     27.71 o 
  -6   4   6      552.83      589.81     20.17 o 
  -4   4   6     3272.13     3164.58     59.73 o 
  -2   4   6     2523.01     2584.15     56.69 o 
   0   4   6      191.49      244.26     17.19 o 
   2   4   6     2845.53     2791.28     69.53 o 
   4   4   6     3999.93     3982.81     90.73 o 
   6   4   6     1003.99     1067.13     45.84 o 
   8   4   6       16.65       30.29     11.19 o 
  10   4   6     1312.91     1180.48     37.49 o 
  12   4   6        5.77       30.32     16.55 o 
  14   4   6       38.21       40.48     19.43 o 
  16   4   6      302.99      314.16     33.17 o 
  18   4   6        1.38        7.50     16.21 o 
  20   4   6      577.32      590.68     48.10 o 
  22   4   6      904.90      869.74     58.86 o 
  24   4   6       15.63       63.45     47.00 o 
 -23   5   6       17.98       40.49     27.80 o 
 -21   5   6        1.20        1.87     18.43 o 
 -19   5   6      107.69      113.24     30.71 o 
 -17   5   6       67.87       61.68     25.52 o 
 -15   5   6        1.66       -8.14     17.67 o 
 -13   5   6        0.04       10.47     13.93 o 
 -11   5   6      298.45      288.05     26.84 o 
  -9   5   6        0.26        0.81     15.08 o 
  -7   5   6        9.53       14.68      8.79 o 
  -5   5   6       71.28      102.70     16.81 o 
  -3   5   6     1855.54     1753.13     71.63 o 
  -1   5   6     3209.87     2893.82     82.94 o 
   1   5   6        7.01        4.73     13.05 o 
   3   5   6       25.72       14.24     13.34 o 
   5   5   6      318.94      332.03     26.95 o 
   7   5   6      855.30      768.43     39.81 o 
   9   5   6       77.59      119.53     25.31 o 
  11   5   6      560.03      388.08     37.61 o 
  13   5   6       27.66       25.86     19.12 o 
  15   5   6      261.65      267.26     40.95 o 
  17   5   6       20.94       11.77     19.70 o 
  19   5   6        6.63       21.16     22.91 o 
  21   5   6       32.68       48.56     33.19 o 
 -14   6   6       89.91       69.91     32.50 o 
 -12   6   6        7.60       20.09     28.22 o 
 -10   6   6       87.08       35.10     35.35 o 
  -8   6   6       92.76      140.17     33.62 o 
  -6   6   6        8.56       70.59     40.99 o 
  -4   6   6       52.46       26.18     23.23 o 
  -2   6   6       43.10       46.46     23.10 o 
   0   6   6       76.61       97.17     20.86 o 
   2   6   6      194.51      218.59     33.25 o 
   4   6   6      210.98      191.18     24.91 o 
   6   6   6       92.50       95.93     21.73 o 
   8   6   6       96.91      300.74     89.73 o 
  10   6   6        3.72       -5.10     18.19 o 
  12   6   6        5.12       13.72     19.28 o 
  14   6   6       75.91       66.30     27.80 o 
  16   6   6      109.49       80.98     33.77 o 
  -7   7   6       40.81       52.82     58.09 o 
  -5   7   6       87.66       97.89     48.52 o 
  -3   7   6       47.46       64.64     57.65 o 
  -1   7   6       63.04       82.72     47.26 o 
   1   7   6      258.45      367.72     64.81 o 
   3   7   6      387.74      455.01     76.53 o 
   5   7   6       66.34       47.18     40.44 o 
 -31   1   7        2.80       94.40     76.67 o 
 -29   1   7      478.85      418.67     51.07 o 
 -27   1   7        0.30       30.10     19.69 o 
 -25   1   7      234.43      235.70     26.35 o 
 -23   1   7     1664.97     1635.65     61.03 o 
 -21   1   7      797.79      749.95     31.09 o 
 -19   1   7        3.87       55.75     27.34 o 
 -17   1   7     3471.60     3227.80     58.69 o 
 -15   1   7     4820.97     4876.06     77.40 o 
 -13   1   7      369.34      308.30     23.18 o 
 -11   1   7      803.22      791.58     20.47 o 
  -9   1   7        0.45       14.29      3.49 o 
  -7   1   7     1843.50     1923.38     34.56 o 
  -5   1   7     2875.41     2705.39     51.00 o 
  -3   1   7    15435.88    15813.83    236.29 o 
  -1   1   7       92.56       78.05      9.30 o 
   1   1   7      873.49      761.26     11.72 o 
   3   1   7      409.74      405.29     13.93 o 
   5   1   7     1325.51     1389.73     24.25 o 
   7   1   7       53.29      118.51      7.09 o 
   9   1   7     2256.02     2260.87     34.73 o 
  11   1   7        0.23        8.60      7.08 o 
  13   1   7      168.93      126.21     12.39 o 
  15   1   7      767.61      579.57     25.43 o 
  17   1   7     2474.12     2353.79     81.38 o 
  19   1   7      681.63      652.93     36.93 o 
  21   1   7      871.32      883.37     43.42 o 
  23   1   7      161.39      167.08     26.20 o 
  25   1   7      154.55      156.83     28.35 o 
  27   1   7      805.65      806.45     57.26 o 
  29   1   7        0.08       22.88     22.36 o 
 -30   2   7      345.53      409.17     55.91 o 
 -28   2   7     1374.76     1391.37     87.51 o 
 -26   2   7      554.22      585.94     44.17 o 
 -24   2   7      139.77      151.35     24.61 o 
 -22   2   7     1033.25     1035.07     54.42 o 
 -20   2   7      570.41      561.92     27.88 o 
 -18   2   7     1716.54     1581.94     38.18 o 
 -16   2   7     1453.76     1475.43     33.53 o 
 -14   2   7        4.72       37.37      8.95 o 
 -12   2   7        9.14       -7.15      8.60 o 
 -10   2   7      277.79      231.50     18.04 o 
  -8   2   7      117.27       77.72     11.69 o 
  -6   2   7      904.04     1096.12     34.66 o 
  -4   2   7    11733.00    12703.29    122.45 o 
  -2   2   7     2432.95     2392.18     50.57 o 
   0   2   7     6176.91     6934.07     96.85 o 
   2   2   7     3974.55     3915.49     61.53 o 
   4   2   7      677.97      797.29     26.22 o 
   6   2   7     6135.60     5788.76     67.43 o 
   8   2   7     5193.09     4775.65     63.18 o 
  10   2   7        0.62       14.42     10.23 o 
  12   2   7     2678.20     2937.57     63.15 o 
  14   2   7     8652.76     8490.36    163.05 o 
  16   2   7     8841.44     8749.20    182.09 o 
  18   2   7      927.35      798.62     35.79 o 
  20   2   7      642.06      578.58     33.48 o 
  22   2   7     1813.22     1796.86     90.92 o 
  24   2   7       77.62       63.70     18.66 o 
  26   2   7      450.31      441.86     55.18 o 
  28   2   7      458.73      426.31     46.04 o 
 -29   3   7       37.07       60.28     27.95 o 
 -27   3   7        4.96        6.98     19.86 o 
 -25   3   7       10.98       15.15     19.39 o 
 -23   3   7       80.52      123.50     26.70 o 
 -21   3   7      104.77      122.96     26.26 o 
 -19   3   7     1254.75     1270.59     61.24 o 
 -17   3   7      211.05      187.91     18.64 o 
 -15   3   7     1277.03     1321.63     93.49 o 
 -13   3   7        0.29       11.64     10.05 o 
 -11   3   7      830.72      891.70     51.39 o 
  -9   3   7     1408.57     1411.15     38.90 o 
  -7   3   7      144.23      116.14      7.59 o 
  -5   3   7      324.33      427.59     23.15 o 
  -3   3   7      197.63      227.71     10.69 o 
  -1   3   7      138.14      178.52     15.18 o 
   1   3   7      575.01      544.51     20.97 o 
   3   3   7      932.77      771.30     23.40 o 
   5   3   7      104.97      111.90     25.51 o 
   7   3   7      996.84     1051.19     58.42 o 
   9   3   7      294.19      309.94     17.06 o 
  11   3   7       66.78      130.54     17.19 o 
  13   3   7      119.20      129.61     16.11 o 
  15   3   7      117.43      137.50     15.80 o 
  17   3   7       45.35       64.97     19.33 o 
  19   3   7       28.93       40.97     15.24 o 
  21   3   7        8.51       22.79     18.27 o 
  23   3   7      200.78      243.90     32.61 o 
  25   3   7      626.87      625.63     54.67 o 
  27   3   7       41.43      124.39     36.81 o 
 -26   4   7       28.44       18.95     21.88 o 
 -24   4   7        0.23       -6.65     20.13 o 
 -22   4   7      132.27      165.14     31.78 o 
 -20   4   7      183.54      159.68     34.42 o 
 -18   4   7      173.09      145.71     26.73 o 
 -16   4   7      946.45      859.14     43.19 o 
 -14   4   7       54.05       40.93     17.18 o 
 -12   4   7      656.10      596.35     31.55 o 
 -10   4   7     1493.42     1420.15    140.69 o 
  -8   4   7      822.44      838.03     33.15 o 
  -6   4   7       82.89      118.21     22.93 o 
  -4   4   7      502.34      554.89     19.83 o 
  -2   4   7     2086.41     2042.50     69.13 o 
   0   4   7       79.52       90.45     12.96 o 
   2   4   7     4406.43     4113.29     93.92 o 
   4   4   7     1524.01     1482.80     47.73 o 
   6   4   7     1778.45     1671.57     61.68 o 
   8   4   7      118.70      131.58     15.51 o 
  10   4   7     1255.16     1285.18     56.35 o 
  12   4   7       76.89      115.21     23.70 o 
  14   4   7     1132.62     1065.14     56.43 o 
  16   4   7        1.81       53.43     21.13 o 
  18   4   7      409.46      395.66     39.12 o 
  20   4   7        0.30      -13.62     34.04 o 
  22   4   7        1.94       27.04     21.54 o 
  24   4   7        0.10      -24.23     24.23 o 
 -21   5   7        6.30        9.64     21.96 o 
 -19   5   7       75.08       58.27     32.65 o 
 -17   5   7     1288.99     1004.71    133.92 o 
 -15   5   7      157.14      205.04     31.00 o 
 -13   5   7        0.18        0.35     12.07 o 
 -11   5   7      649.46      653.22     48.06 o 
  -9   5   7      953.44      874.89     56.51 o 
  -7   5   7       50.96       83.21     22.66 o 
  -5   5   7      789.55      740.50     44.33 o 
  -3   5   7      319.01      247.13     34.74 o 
  -1   5   7       43.36       19.25     14.99 o 
   1   5   7      259.88      333.36     29.74 o 
   3   5   7      868.66      804.33     40.13 o 
   5   5   7        3.39       -4.36     11.13 o 
   7   5   7      168.50      212.21     21.11 o 
   9   5   7      803.45      758.36     48.42 o 
  11   5   7      371.61      361.37     34.72 o 
  13   5   7       46.91       77.10     26.10 o 
  15   5   7       55.82       40.91     26.56 o 
  17   5   7       29.27       45.51     23.12 o 
  19   5   7       24.12       13.90     21.03 o 
  21   5   7      131.35       99.16     44.05 o 
 -16   6   7       11.97       37.49     29.90 o 
 -14   6   7      176.07      155.43     41.18 o 
 -12   6   7       15.56       43.47     27.88 o 
 -10   6   7       72.64       44.25     24.20 o 
  -8   6   7      362.52      392.08     48.50 o 
  -6   6   7      276.72      285.39     40.96 o 
  -4   6   7        0.10       26.34     19.47 o 
  -2   6   7      203.72      205.63     31.61 o 
   0   6   7       45.28       40.83     16.84 o 
   2   6   7        5.79       24.25     18.60 o 
   4   6   7        8.92       13.29     14.44 o 
   6   6   7      314.28      455.87     66.09 o 
   8   6   7      405.13      411.83     39.37 o 
  10   6   7       19.24       25.94     21.61 o 
  12   6   7       63.99       65.86     28.28 o 
  14   6   7      223.97      260.97     42.74 o 
  -5   7   7       68.52       82.89     45.88 o 
  -3   7   7       23.92       -9.44     30.81 o 
  -1   7   7       43.51       11.21     36.71 o 
   1   7   7        7.39        4.82     31.25 o 
   3   7   7       93.21       66.98     35.74 o 
 -30   0   8      815.34      696.17    105.35 o 
 -28   0   8      572.84      535.84     52.82 o 
 -26   0   8       48.46       19.56     14.66 o 
 -24   0   8      159.71      203.23     23.80 o 
 -22   0   8      642.73      716.56     57.65 o 
 -20   0   8       42.95       85.69     28.51 o 
 -18   0   8      943.45      790.14     58.69 o 
 -16   0   8     8520.10     7881.75    964.13 o 
 -14   0   8     5110.80     5251.12    154.48 o 
 -12   0   8     2223.67     2108.96     69.56 o 
 -10   0   8    10428.94    10496.87    178.92 o 
  -8   0   8    26482.73    29078.30    438.35 o 
  -6   0   8     1644.50     2117.40     39.60 o 
  -4   0   8     4776.73     4442.86     71.57 o 
  -2   0   8     3995.59     4463.23     72.04 o 
   0   0   8      767.36      738.51     26.16 o 
   2   0   8      164.30       83.95      8.78 o 
   4   0   8     1359.96     1170.94     29.36 o 
   6   0   8     3608.04     4120.64    232.54 o 
   8   0   8     2410.90     2303.79     67.37 o 
  10   0   8        5.26        9.86     12.14 o 
  12   0   8      107.35      155.19     26.37 o 
  14   0   8     3594.35     3680.79     86.48 o 
  16   0   8      483.27      448.99     26.87 o 
  18   0   8      232.63      202.03     20.89 o 
  20   0   8      259.34      254.96     55.97 o 
  22   0   8       21.04        4.96     19.69 o 
  24   0   8     1144.94     1145.47     87.06 o 
  26   0   8     1873.25     1907.17    152.61 o 
  28   0   8       20.80       94.80     81.20 o 
  30   0   8       93.37      118.62     47.77 o 
 -31   1   8        1.96        8.41     32.18 o 
 -29   1   8      366.58      328.15     44.34 o 
 -27   1   8      173.60      203.67     28.00 o 
 -25   1   8       26.83       57.48     20.51 o 
 -23   1   8     1119.05     1078.93     43.98 o 
 -21   1   8     1342.43     1241.24     35.54 o 
 -19   1   8      722.65      727.90     23.69 o 
 -17   1   8     1928.33     1751.85     37.94 o 
 -15   1   8      277.53      252.19     13.08 o 
 -13   1   8     1140.49     1178.60     31.49 o 
 -11   1   8     1088.14     1085.12     19.84 o 
  -9   1   8     1363.01     1548.64     22.46 o 
  -7   1   8      707.96      833.32     21.62 o 
  -5   1   8      428.12      557.73     13.08 o 
  -3   1   8      707.14      900.91     19.89 o 
  -1   1   8     1976.52     1943.86     26.17 o 
   1   1   8      268.65      418.11     15.43 o 
   3   1   8     1391.39     1161.77     18.33 o 
   5   1   8     3697.20     4425.62    123.67 o 
   7   1   8      510.83      633.24     15.35 o 
   9   1   8      783.81      861.77     19.65 o 
  11   1   8     1036.74      878.19     28.22 o 
  13   1   8        4.14        7.53      5.06 o 
  15   1   8      373.64      283.15     18.60 o 
  17   1   8      706.19      729.97     31.62 o 
  19   1   8      270.89      274.07     33.75 o 
  21   1   8      282.54      243.80     32.05 o 
  23   1   8      323.23      289.68     30.50 o 
  25   1   8       58.38       30.10     19.98 o 
  27   1   8      112.54      154.64     29.67 o 
  29   1   8       33.76       97.71     37.94 o 
 -30   2   8      212.91      286.60     50.80 o 
 -28   2   8        0.04       38.35     33.94 o 
 -26   2   8      190.62      237.39     31.61 o 
 -24   2   8      320.86      337.35     35.69 o 
 -22   2   8      101.15      137.29     25.17 o 
 -20   2   8       23.80       34.78     11.92 o 
 -18   2   8     6197.72     5979.58    129.12 o 
 -16   2   8      607.68      608.70     28.64 o 
 -14   2   8      512.05      483.94     24.21 o 
 -12   2   8     2712.58     2747.94     61.96 o 
 -10   2   8      669.40      532.15     22.90 o 
  -8   2   8      269.95      234.18     14.65 o 
  -6   2   8     5482.30     5969.80    103.77 o 
  -4   2   8     1083.13     1209.36     31.43 o 
  -2   2   8       39.71      106.72     16.04 o 
   0   2   8     8885.29     9751.17    226.29 o 
   2   2   8    12097.53    12961.02    182.30 o 
   4   2   8       14.84       29.49      7.99 o 
   6   2   8        2.15        4.44      3.89 o 
   8   2   8      419.07      464.10     15.66 o 
  10   2   8      587.44      633.37     15.59 o 
  12   2   8      623.68      592.97     24.31 o 
  14   2   8      289.12      293.78     20.99 o 
  16   2   8      272.55      357.08     25.24 o 
  18   2   8        5.53       14.73     11.82 o 
  20   2   8       28.83       38.15     14.26 o 
  22   2   8       13.97       15.10     13.59 o 
  24   2   8       13.64       13.58     14.22 o 
  26   2   8      321.37      293.24     35.92 o 
  28   2   8       55.48       35.53     28.89 o 
 -27   3   8       13.17       18.45     24.71 o 
 -25   3   8      455.34      471.95     45.02 o 
 -23   3   8      208.99      240.53     35.36 o 
 -21   3   8      513.30      603.97     55.63 o 
 -19   3   8        3.12       55.11     30.24 o 
 -17   3   8      703.76      638.90     38.65 o 
 -15   3   8      346.97      288.20     22.79 o 
 -13   3   8        5.70       42.38     13.46 o 
 -11   3   8        7.14        2.77      9.01 o 
  -9   3   8      174.79      255.92     23.80 o 
  -7   3   8      229.95      151.96     13.70 o 
  -5   3   8     1533.02     1644.82     28.08 o 
  -3   3   8      697.17      590.04     15.37 o 
  -1   3   8       65.64       70.12      8.56 o 
   1   3   8     8516.32     7501.93    127.32 o 
   3   3   8      640.78      560.22     21.35 o 
   5   3   8       86.00       97.19     16.98 o 
   7   3   8     4640.44     4749.57     93.92 o 
   9   3   8     5776.78     5697.82    130.39 o 
  11   3   8     1398.52     1272.52     43.17 o 
  13   3   8     3253.20     2831.59     70.19 o 
  15   3   8     1242.79     1077.51     46.96 o 
  17   3   8       52.64       72.91     15.03 o 
  19   3   8     1093.36      990.15     42.84 o 
  21   3   8     2574.15     2276.76    100.08 o 
  23   3   8      381.63      351.81     39.07 o 
  25   3   8       96.01       45.82     22.71 o 
  27   3   8      534.81      496.82     61.59 o 
 -26   4   8        9.82       11.74     25.76 o 
 -24   4   8      131.22       91.99     33.65 o 
 -22   4   8      406.25      431.34     50.23 o 
 -20   4   8        6.74        7.28     16.16 o 
 -18   4   8      903.52      862.29     58.97 o 
 -16   4   8      395.69      360.18     27.33 o 
 -14   4   8      186.49      165.12     21.93 o 
 -12   4   8     1720.58     1721.53     58.11 o 
 -10   4   8     6021.55     5587.75    154.72 o 
  -8   4   8        2.42        1.90     12.74 o 
  -6   4   8     1859.93     2003.41     52.53 o 
  -4   4   8     1820.54     1924.37     50.38 o 
  -2   4   8      282.22      304.77     19.01 o 
   0   4   8       63.60       63.13     12.77 o 
   2   4   8     1043.45     1064.54     37.67 o 
   4   4   8      538.09      515.80     26.55 o 
   6   4   8      896.00     1042.30     45.96 o 
   8   4   8      446.53      435.56     24.33 o 
  10   4   8       10.36       60.43     21.71 o 
  12   4   8     2137.39     2196.27     83.69 o 
  14   4   8      642.64      671.32     46.38 o 
  16   4   8      138.05      249.73     31.33 o 
  18   4   8       48.36       62.05     24.23 o 
  20   4   8      191.36      231.97     33.97 o 
  22   4   8       31.42      109.94     31.85 o 
  24   4   8      405.40      496.67     54.28 o 
 -21   5   8       46.76       45.53     35.93 o 
 -19   5   8        1.46       17.09     28.74 o 
 -17   5   8        3.45        3.15     27.71 o 
 -15   5   8        0.26        2.00     15.93 o 
 -13   5   8        2.68        7.01     12.92 o 
 -11   5   8      134.76      140.84     26.12 o 
  -9   5   8       31.52       43.37     22.99 o 
  -7   5   8       89.16      134.03     26.02 o 
  -5   5   8        0.02       32.54     28.06 o 
  -3   5   8        2.03       -7.02     11.31 o 
  -1   5   8       94.81      121.19     16.94 o 
   1   5   8       23.46       39.52     15.95 o 
   3   5   8     1379.20     1222.76     50.34 o 
   5   5   8        2.66       11.08     11.26 o 
   7   5   8       14.89        0.24      9.67 o 
   9   5   8        2.86       11.01     17.47 o 
  11   5   8      356.29      350.06     37.99 o 
  13   5   8       53.85       22.11     19.14 o 
  15   5   8      326.73      360.76     41.07 o 
  17   5   8        0.24       -4.19     18.16 o 
  19   5   8       17.83       23.51     23.49 o 
 -16   6   8      100.31      144.69     44.82 o 
 -14   6   8       33.46        1.69     23.97 o 
 -12   6   8      266.67      273.79     50.24 o 
 -10   6   8      117.00       83.54     44.94 o 
  -8   6   8       33.87       28.98     24.40 o 
  -6   6   8      318.19     1013.69    468.47 o 
  -4   6   8      514.00      464.48     44.89 o 
  -2   6   8       72.94       79.53     24.99 o 
   0   6   8      152.71      213.70     39.63 o 
   2   6   8      442.45      420.92     32.96 o 
   4   6   8      293.24      461.34     73.74 o 
   6   6   8       94.72      174.81     35.23 o 
   8   6   8      240.94      207.29     32.61 o 
  10   6   8        0.11       16.32     20.96 o 
  12   6   8       60.78      106.08     34.93 o 
  14   6   8      294.10      386.96     47.35 o 
  -3   7   8       53.61       31.30     46.75 o 
  -1   7   8        7.33       24.31     24.41 o 
   1   7   8      116.28      143.34     41.79 o 
 -31   1   9       96.98       69.04     40.64 o 
 -29   1   9      167.32      201.01     36.75 o 
 -27   1   9       31.77       46.10     20.20 o 
 -25   1   9      123.24      147.24     37.92 o 
 -23   1   9     1011.48      983.87     48.83 o 
 -21   1   9      368.70      349.00     17.99 o 
 -19   1   9      525.40      480.88     22.77 o 
 -17   1   9      337.06      324.64     16.32 o 
 -15   1   9      206.67      166.46     17.38 o 
 -13   1   9     4052.08     3964.16     61.38 o 
 -11   1   9     4422.36     4199.92     55.35 o 
  -9   1   9     2661.99     3041.17     43.47 o 
  -7   1   9       20.18       14.21      6.21 o 
  -5   1   9     3041.27     3560.50     43.43 o 
  -3   1   9    22065.13    22684.72    229.91 o 
  -1   1   9     3252.54     3372.88     50.37 o 
   1   1   9     4784.29     4578.62     55.48 o 
   3   1   9      818.39      734.14     15.36 o 
   5   1   9      982.96      910.68     20.13 o 
   7   1   9     1520.95     1274.11     27.38 o 
   9   1   9     5357.92     5331.18    107.41 o 
  11   1   9      570.42      653.64     18.49 o 
  13   1   9      688.39      779.87     20.59 o 
  15   1   9       56.04      127.12     15.20 o 
  17   1   9      735.11      658.91     31.96 o 
  19   1   9      813.82      748.30     39.17 o 
  21   1   9      529.31      561.76     39.17 o 
  23   1   9       12.63       -4.92     14.56 o 
  25   1   9      421.36      426.76     41.03 o 
  27   1   9      181.60      219.94     34.78 o 
  29   1   9      160.27      167.74     32.29 o 
 -30   2   9      699.65      738.44    145.15 o 
 -28   2   9      370.66      373.71     42.73 o 
 -26   2   9       20.64       41.40     21.80 o 
 -24   2   9      637.17      618.02     45.13 o 
 -22   2   9      146.09      192.86     19.19 o 
 -20   2   9       90.47      151.29     17.13 o 
 -18   2   9     2021.07     2306.77    187.73 o 
 -16   2   9     5407.33     5400.05    117.71 o 
 -14   2   9       70.84       72.18     19.91 o 
 -12   2   9     1728.57     1751.62    142.57 o 
 -10   2   9     1706.60     1685.64     42.80 o 
  -8   2   9      181.15      175.79     15.29 o 
  -6   2   9       47.76      117.45     21.81 o 
  -4   2   9     1671.75     1459.95     30.09 o 
  -2   2   9     5353.00     5408.81     61.21 o 
   0   2   9       18.30       35.45      6.76 o 
   2   2   9       16.27        4.66      6.23 o 
   4   2   9     1026.84      954.89     25.03 o 
   6   2   9     3380.64     3059.06     72.12 o 
   8   2   9     3530.62     2812.01     43.83 o 
  10   2   9      314.72      358.89     14.40 o 
  12   2   9     2117.94     2134.53     52.33 o 
  14   2   9     3403.00     3472.25     81.61 o 
  16   2   9      502.64      461.80     25.52 o 
  18   2   9     1319.85     1204.20     44.58 o 
  20   2   9       49.58       64.87     16.18 o 
  22   2   9       33.25       39.67     16.55 o 
  24   2   9      438.51      476.91     60.86 o 
  26   2   9      680.34      629.91     50.60 o 
  28   2   9      256.49      266.15     46.86 o 
 -27   3   9        2.34      -12.47     20.41 o 
 -25   3   9       41.57       59.22     29.83 o 
 -23   3   9     1316.00     1211.91     70.24 o 
 -21   3   9       33.63      148.54     88.18 o 
 -19   3   9       42.64       69.67     16.05 o 
 -17   3   9        0.51       51.21     38.83 o 
 -15   3   9      398.95      405.85     26.97 o 
 -13   3   9      640.49      674.44     34.30 o 
 -11   3   9       19.23       -4.15      9.36 o 
  -9   3   9      191.35      192.05     30.05 o 
  -7   3   9      106.86      150.42     14.53 o 
  -5   3   9      228.80      227.14     20.34 o 
  -3   3   9      369.69      327.74     20.26 o 
  -1   3   9       46.95       56.20     12.64 o 
   1   3   9      385.38      505.30     24.66 o 
   3   3   9        1.58       15.70      8.28 o 
   5   3   9        5.44       -4.97     11.76 o 
   7   3   9       38.27       60.49     21.68 o 
   9   3   9     1367.53     1240.50     38.27 o 
  11   3   9     1229.22     1190.43     59.60 o 
  13   3   9       94.67      129.74     23.02 o 
  15   3   9       57.90      111.90     25.55 o 
  17   3   9      611.57      576.44     41.75 o 
  19   3   9      580.55      492.59     43.73 o 
  21   3   9      504.32      471.96     45.18 o 
  23   3   9      172.57      185.91     31.28 o 
  25   3   9      106.78       74.71     33.63 o 
 -24   4   9       39.01      100.08     36.33 o 
 -22   4   9      264.81      212.25     36.14 o 
 -20   4   9      213.77      271.47     34.39 o 
 -18   4   9      210.33      211.46     33.64 o 
 -16   4   9       76.92       65.03     18.36 o 
 -14   4   9        4.70       14.62     13.44 o 
 -12   4   9        1.65       -2.43     11.51 o 
 -10   4   9        9.88       19.93     16.38 o 
  -8   4   9       21.86       40.08     12.00 o 
  -6   4   9        2.74       -0.13     18.69 o 
  -4   4   9        6.09       24.04      9.45 o 
  -2   4   9      985.58      921.15     33.86 o 
   0   4   9     2319.41     2475.03     63.34 o 
   2   4   9      125.27      124.73     30.29 o 
   4   4   9       70.00       69.36     13.78 o 
   6   4   9        0.24       30.32     20.28 o 
   8   4   9       21.59       46.87     21.64 o 
  10   4   9      175.10      164.44     24.48 o 
  12   4   9     1135.46     1288.33     59.82 o 
  14   4   9       60.45       68.70     23.27 o 
  16   4   9      116.41      173.35     29.41 o 
  18   4   9      111.20      186.81     31.46 o 
  20   4   9      111.68       82.40     26.82 o 
  22   4   9       22.02       -6.61     19.64 o 
  24   4   9        4.24        0.45     18.79 o 
 -21   5   9      213.62      279.89     48.53 o 
 -19   5   9       14.20       -7.92     35.70 o 
 -17   5   9      451.26      474.92     63.83 o 
 -15   5   9       34.38       60.68     33.88 o 
 -13   5   9        3.66       17.39     18.20 o 
 -11   5   9     1319.01     1073.85     68.05 o 
  -9   5   9      122.94      134.42     25.68 o 
  -7   5   9      596.90      565.09     43.97 o 
  -5   5   9     2155.14     2105.81    125.61 o 
  -3   5   9      703.44      630.28     44.43 o 
  -1   5   9        8.23       18.71     12.06 o 
   1   5   9     1704.02     1640.66     56.61 o 
   3   5   9     1130.86     1006.80     43.16 o 
   5   5   9       35.41       63.74     20.86 o 
   7   5   9      334.97      337.84     35.31 o 
   9   5   9      535.56      517.21     43.12 o 
  11   5   9      130.58      135.08     28.62 o 
  13   5   9      189.59      207.57     33.86 o 
  15   5   9      108.64      179.10     32.93 o 
  17   5   9       94.12       93.25     29.50 o 
  19   5   9      588.45      728.26     61.67 o 
 -16   6   9        0.10      -32.40     34.02 o 
 -14   6   9        0.11       66.13     83.69 o 
 -12   6   9      103.98      132.09     43.95 o 
 -10   6   9      221.06      193.92     42.67 o 
  -8   6   9        4.80       56.02     24.95 o 
  -6   6   9       96.90       98.90     30.30 o 
  -4   6   9       34.11       44.44     23.53 o 
  -2   6   9       10.68       28.23     21.82 o 
   0   6   9      101.41      220.89    103.69 o 
   2   6   9       98.41      117.56     28.03 o 
   4   6   9        1.15        2.06     13.18 o 
   6   6   9      105.57      100.38     25.12 o 
   8   6   9      282.74      270.15     37.74 o 
  10   6   9        1.76       -5.46     18.69 o 
  12   6   9       27.95       12.51     21.64 o 
  14   6   9       10.33       13.78     23.29 o 
 -30   0  10      636.67      590.82    120.12 o 
 -28   0  10      125.04       92.32     61.89 o 
 -26   0  10       16.42       14.39     14.15 o 
 -24   0  10      202.83      231.31     37.70 o 
 -22   0  10      183.49      243.99     34.50 o 
 -20   0  10       14.22        0.28     10.20 o 
 -18   0  10     3650.03     3406.66    131.83 o 
 -16   0  10     3811.43     3659.21    144.12 o 
 -14   0  10      493.91      367.06     19.52 o 
 -12   0  10      144.81      114.23     30.87 o 
 -10   0  10       14.69       15.74      8.17 o 
  -8   0  10      441.97      596.48     31.43 o 
  -6   0  10     2732.38     2240.57     47.94 o 
  -4   0  10     2036.31     1689.38     43.11 o 
  -2   0  10      270.05      291.47     15.21 o 
   0   0  10      336.20      390.16     16.85 o 
   2   0  10     2697.49     2989.55     82.38 o 
   4   0  10      516.35      882.61     40.65 o 
   6   0  10      105.57      184.24     28.15 o 
   8   0  10      904.37      928.81     31.99 o 
  10   0  10       26.89       36.66     24.23 o 
  12   0  10     1308.24     1055.81     52.82 o 
  14   0  10     2890.07     2587.44     84.36 o 
  16   0  10     3445.48     3661.49    100.73 o 
  18   0  10       38.66       29.22     13.40 o 
  20   0  10       81.54      118.08     30.83 o 
  22   0  10       84.55       71.23     29.12 o 
  24   0  10      840.92      819.63     70.75 o 
  26   0  10      867.34      927.84     85.63 o 
  28   0  10      119.88      113.83     56.92 o 
 -29   1  10      118.10       66.69     42.47 o 
 -27   1  10       36.46       58.50     21.28 o 
 -25   1  10      809.06      694.40     37.31 o 
 -23   1  10      838.15      795.87     38.21 o 
 -21   1  10        5.65       14.77     11.32 o 
 -19   1  10      597.36      565.30     22.29 o 
 -17   1  10     1633.08     1608.70     53.48 o 
 -15   1  10      126.91      150.11     11.54 o 
 -13   1  10       15.55       11.05      6.83 o 
 -11   1  10      489.92      460.43     11.70 o 
  -9   1  10     1259.40     1489.31     70.97 o 
  -7   1  10    10162.36    10622.17    110.49 o 
  -5   1  10    10751.52    11326.51    136.79 o 
  -3   1  10        8.63      104.56     25.67 o 
  -1   1  10     1889.95     2549.66     42.22 o 
   1   1  10     3585.39     3912.43     51.87 o 
   3   1  10      265.61      239.80     15.80 o 
   5   1  10       65.62       56.42      6.66 o 
   7   1  10      665.49      895.39     25.65 o 
   9   1  10     2091.76     1972.45     36.68 o 
  11   1  10      152.89      151.52     12.64 o 
  13   1  10       32.38       17.77      7.39 o 
  15   1  10      598.42      644.23     30.42 o 
  17   1  10     2170.60     2103.22     60.54 o 
  19   1  10       30.50       65.41     22.07 o 
  21   1  10      182.37      140.94     26.13 o 
  23   1  10       15.41       40.19     25.85 o 
  25   1  10      160.60      219.40     32.65 o 
  27   1  10       10.14       -4.03     17.34 o 
 -28   2  10        1.39       -7.08     18.99 o 
 -26   2  10        0.27        2.31     15.11 o 
 -24   2  10        8.79       48.59     20.27 o 
 -22   2  10      143.60      109.52     17.69 o 
 -20   2  10       61.47       92.56     20.78 o 
 -18   2  10      159.34      152.49     22.86 o 
 -16   2  10      219.46      245.20     40.29 o 
 -14   2  10      159.67      112.66     14.90 o 
 -12   2  10        0.53       -2.98      9.87 o 
 -10   2  10      471.81      594.23     24.47 o 
  -8   2  10      450.50      412.86     24.35 o 
  -6   2  10     1745.81     1842.12     48.75 o 
  -4   2  10     7609.43     7770.88    100.15 o 
  -2   2  10       35.03       56.41     12.49 o 
   0   2  10      647.35      768.44     20.67 o 
   2   2  10      715.50      770.22     21.93 o 
   4   2  10       80.97       99.80     10.55 o 
   6   2  10        3.34       -2.53      4.71 o 
   8   2  10     3916.34     3911.39     76.53 o 
  10   2  10        0.12       18.56     14.84 o 
  12   2  10      891.38      785.80     30.28 o 
  14   2  10     2636.27     2291.78     61.74 o 
  16   2  10      577.34      590.15     30.62 o 
  18   2  10       80.37       69.93     15.98 o 
  20   2  10      525.28      458.73     30.58 o 
  22   2  10      296.80      326.33     28.33 o 
  24   2  10        5.10       -5.25     15.53 o 
  26   2  10      364.23      338.69     56.59 o 
 -27   3  10      195.12      162.25     34.12 o 
 -25   3  10      837.23      761.81     57.28 o 
 -23   3  10     1291.63     1314.81     74.95 o 
 -21   3  10      100.11      127.97     28.95 o 
 -19   3  10      648.46      596.19     34.83 o 
 -17   3  10     2197.31     1945.91     60.59 o 
 -15   3  10      480.21      489.33     34.13 o 
 -13   3  10     4292.95     4270.38    106.58 o 
 -11   3  10     3719.79     3812.78     92.44 o 
  -9   3  10      111.65      149.16     14.95 o 
  -7   3  10     3133.89     2861.88     65.69 o 
  -5   3  10     4175.75     4381.68     82.11 o 
  -3   3  10        0.07       11.65      9.14 o 
  -1   3  10     3430.98     3400.81     86.42 o 
   1   3  10     4602.17     4104.20     81.57 o 
   3   3  10       61.37      126.70     13.43 o 
   5   3  10     1275.73     1467.59     39.40 o 
   7   3  10     1965.58     2165.05     53.15 o 
   9   3  10        6.65       35.76     21.48 o 
  11   3  10     1497.46     1462.11     60.28 o 
  13   3  10     3159.69     2795.16     95.98 o 
  15   3  10        2.94       58.64     20.62 o 
  17   3  10      684.77      674.23     45.09 o 
  19   3  10      863.10      903.74     57.33 o 
  21   3  10      359.22      420.12     42.71 o 
  23   3  10        0.73        9.47     18.30 o 
  25   3  10      114.47       92.85     35.78 o 
 -24   4  10       43.79       43.71     25.66 o 
 -22   4  10       20.35       18.98     21.52 o 
 -20   4  10      490.51      452.16     44.14 o 
 -18   4  10      909.91      836.76     52.63 o 
 -16   4  10       92.93       99.76     19.49 o 
 -14   4  10       12.61        0.48     11.39 o 
 -12   4  10      674.99      772.82     46.63 o 
 -10   4  10      766.81      765.90     34.96 o 
  -8   4  10       30.02       35.94     24.86 o 
  -6   4  10      230.65      322.05     36.98 o 
  -4   4  10       91.83      149.12     23.97 o 
  -2   4  10        2.19        1.41      8.66 o 
   0   4  10     1639.44     1645.23     50.31 o 
   2   4  10     3097.37     2824.43     73.20 o 
   4   4  10       21.80       11.42     10.89 o 
   6   4  10      728.74      683.14     31.31 o 
   8   4  10     2333.74     2289.47     66.26 o 
  10   4  10      496.97      427.69     35.92 o 
  12   4  10      128.12      141.40     25.85 o 
  14   4  10      207.21      195.28     28.71 o 
  16   4  10        7.73       28.94     20.11 o 
  18   4  10      198.69      205.16     32.00 o 
  20   4  10      320.94      290.59     39.84 o 
  22   4  10       31.38       32.90     25.16 o 
 -21   5  10       13.51       32.92     26.95 o 
 -19   5  10        1.52       -3.55     25.60 o 
 -17   5  10       41.56       64.16     29.67 o 
 -15   5  10       59.59       52.70     22.52 o 
 -13   5  10       21.76      -11.61     17.54 o 
 -11   5  10        7.25      -28.14     28.18 o 
  -9   5  10       19.54       12.18     17.13 o 
  -7   5  10      335.41      293.45     35.18 o 
  -5   5  10      123.24      100.59     25.21 o 
  -3   5  10        0.41        3.27     16.00 o 
  -1   5  10       48.10       54.51     13.63 o 
   1   5  10       82.45       42.44     18.42 o 
   3   5  10        0.23        6.22     12.47 o 
   5   5  10      240.07      195.43     23.39 o 
   7   5  10        6.55       17.50     13.16 o 
   9   5  10      294.98      319.41     36.09 o 
  11   5  10       49.54       49.63     23.06 o 
  13   5  10        6.43       10.19     17.76 o 
  15   5  10       97.14       93.74     29.07 o 
  17   5  10        2.03       12.40     20.39 o 
  19   5  10       27.86       18.63     23.44 o 
 -14   6  10       18.94       90.37     56.26 o 
 -12   6  10       68.51       83.68     40.72 o 
 -10   6  10       41.14       12.60     19.85 o 
  -8   6  10        1.56       26.72     24.27 o 
  -6   6  10      406.31      419.77     51.80 o 
  -4   6  10      233.75      238.01     37.22 o 
  -2   6  10       51.30       91.50     28.00 o 
   0   6  10      208.92      232.21     35.07 o 
   2   6  10       94.68      124.47     28.77 o 
   4   6  10       27.16       53.13     31.19 o 
   6   6  10      304.47      352.73     50.15 o 
   8   6  10       47.58        0.27     21.54 o 
  10   6  10        0.16        8.38     18.54 o 
  12   6  10       14.50       46.71     26.58 o 
 -29   1  11        1.44       -4.35     33.16 o 
 -27   1  11      292.57      320.74     43.49 o 
 -25   1  11      596.57      554.77     33.28 o 
 -23   1  11      110.67      163.86     39.47 o 
 -21   1  11       72.84      105.01     18.59 o 
 -19   1  11     1281.18     1203.70     54.42 o 
 -17   1  11      138.71      143.58     19.09 o 
 -15   1  11      568.11      618.16     28.41 o 
 -13   1  11     3806.37     3895.83     82.72 o 
 -11   1  11     1590.21     1729.17     44.35 o 
  -9   1  11      652.21      797.33     69.05 o 
  -7   1  11     1433.52     1387.62     21.70 o 
  -5   1  11      512.29      430.84     37.25 o 
  -3   1  11      187.69      149.57     19.90 o 
  -1   1  11     4665.79     4552.83     61.99 o 
   1   1  11     3176.82     3201.39     47.99 o 
   3   1  11       14.59       30.73      6.09 o 
   5   1  11      648.77      818.37     20.17 o 
   7   1  11        0.62        6.59      5.88 o 
   9   1  11      118.65       97.06      8.92 o 
  11   1  11      699.15      830.14     24.05 o 
  13   1  11     2361.42     2395.37     49.05 o 
  15   1  11      666.42      635.20     28.77 o 
  17   1  11      185.51      148.82     22.84 o 
  19   1  11      764.10      623.83     37.68 o 
  21   1  11      120.35      135.21     29.10 o 
  23   1  11      172.36      182.79     29.30 o 
  25   1  11      601.38      548.85     47.43 o 
  27   1  11        9.49       34.65     22.92 o 
 -28   2  11        2.47        7.60     19.34 o 
 -26   2  11      481.12      510.88     46.37 o 
 -24   2  11     1202.43     1156.16     61.33 o 
 -22   2  11      139.52      158.25     19.81 o 
 -20   2  11      240.00      253.29     22.69 o 
 -18   2  11     6702.50     6627.39    155.29 o 
 -16   2  11     1286.12     1365.02     49.66 o 
 -14   2  11       10.22       45.36     18.52 o 
 -12   2  11      721.22      706.08     30.50 o 
 -10   2  11       28.69       36.77     11.45 o 
  -8   2  11        4.29       -1.81      9.99 o 
  -6   2  11     4103.39     4761.56    217.58 o 
  -4   2  11     1478.45     1414.94     62.72 o 
  -2   2  11      540.75      695.39     14.89 o 
   0   2  11     2913.92     3096.28     58.40 o 
   2   2  11     1814.50     1930.28     42.40 o 
   4   2  11     1238.43     1339.43     35.29 o 
   6   2  11     2875.74     2749.86     79.40 o 
   8   2  11     1105.48     1008.06     42.12 o 
  10   2  11      941.17      894.69     24.61 o 
  12   2  11     1391.53     1311.46     40.13 o 
  14   2  11      107.81      117.87     14.68 o 
  16   2  11     1540.74     1551.49     50.99 o 
  18   2  11     1234.67     1176.51     47.55 o 
  20   2  11      439.47      474.12     34.77 o 
  22   2  11      122.67      127.66     22.70 o 
  24   2  11      912.19      914.65     71.34 o 
  26   2  11      570.99      548.66     62.21 o 
 -27   3  11        4.19       -0.17     17.37 o 
 -25   3  11        4.24       14.08     21.35 o 
 -23   3  11        1.90       -4.05     18.28 o 
 -21   3  11      730.14      737.73     53.88 o 
 -19   3  11       21.51      169.49     88.57 o 
 -17   3  11        1.96       -5.59     16.60 o 
 -15   3  11      314.82      283.60     32.66 o 
 -13   3  11     1499.77     1513.11     99.43 o 
 -11   3  11     2653.74     2763.86    197.60 o 
  -9   3  11       20.38       85.38     17.54 o 
  -7   3  11     2286.01     2255.93     57.17 o 
  -5   3  11     2264.41     2153.09     48.70 o 
  -3   3  11      417.71      390.81     26.99 o 
  -1   3  11      153.30      140.05     12.92 o 
   1   3  11      213.36      217.00     20.45 o 
   3   3  11       56.38       34.46     12.59 o 
   5   3  11      301.41      255.97     17.59 o 
   7   3  11      307.70      311.49     26.12 o 
   9   3  11      160.06      135.25     20.72 o 
  11   3  11        0.10       25.56     27.44 o 
  13   3  11      436.25      354.50     44.83 o 
  15   3  11      122.56      154.05     26.36 o 
  17   3  11       22.34       12.02     19.09 o 
  19   3  11        3.82      -16.39     19.02 o 
  21   3  11        0.12        4.20     17.16 o 
  23   3  11      326.35      307.59     41.63 o 
  25   3  11       44.15        6.52     28.93 o 
 -24   4  11      102.77       51.44     28.16 o 
 -22   4  11       95.89      184.40     34.30 o 
 -20   4  11      267.55      270.59     36.78 o 
 -18   4  11       61.47      114.44     49.11 o 
 -16   4  11       56.88       66.41     18.03 o 
 -14   4  11       36.68       31.93     14.25 o 
 -12   4  11      135.30      194.06     41.98 o 
 -10   4  11       13.67        2.40     14.11 o 
  -8   4  11     1212.09     1201.11     59.74 o 
  -6   4  11     1860.92     1838.69    102.21 o 
  -4   4  11      543.17      507.13     37.58 o 
  -2   4  11        4.37       23.94      9.23 o 
   0   4  11     3507.27     3485.41    139.75 o 
   2   4  11      313.48      240.12     22.68 o 
   4   4  11        0.10       18.66     12.14 o 
   6   4  11     1031.38      860.95     35.31 o 
   8   4  11     1035.94      838.10     36.83 o 
  10   4  11      629.29      540.08     39.39 o 
  12   4  11     1458.84     1296.60     63.53 o 
  14   4  11        0.50        9.04     23.51 o 
  16   4  11       75.95      103.98     26.76 o 
  18   4  11       57.76       98.66     27.87 o 
  20   4  11       67.20       85.77     28.77 o 
  22   4  11        4.42       -4.89     19.21 o 
 -21   5  11        5.44       21.77     38.77 o 
 -19   5  11      230.38      179.27     38.86 o 
 -17   5  11        1.79        2.46     22.46 o 
 -15   5  11      469.97      385.37     38.26 o 
 -13   5  11      451.34      478.87     43.69 o 
 -11   5  11      708.86      630.70     48.57 o 
  -9   5  11       64.55      119.01     46.42 o 
  -7   5  11      155.86      204.23     31.31 o 
  -5   5  11       86.96       61.87     22.39 o 
  -3   5  11        8.15        3.18     15.27 o 
  -1   5  11       52.70       93.89     34.09 o 
   1   5  11      168.02      188.52     23.28 o 
   3   5  11       35.52       42.36     15.68 o 
   5   5  11      259.20      332.18     29.60 o 
   7   5  11      245.41      189.55     27.24 o 
   9   5  11       17.28       10.95     17.39 o 
  11   5  11      399.97      408.15     42.33 o 
  13   5  11       59.62       87.90     26.56 o 
  15   5  11      133.97      130.67     30.71 o 
  17   5  11       10.44       39.08     36.79 o 
 -14   6  11       54.97       70.17     34.11 o 
 -12   6  11       37.95      123.45     41.20 o 
 -10   6  11      198.56      215.69     37.04 o 
  -8   6  11       16.58        6.40     22.45 o 
  -6   6  11       44.61       63.09     27.79 o 
  -4   6  11       33.53       44.01     24.61 o 
  -2   6  11       44.50       58.96     29.61 o 
   0   6  11      168.17      204.67     40.58 o 
   2   6  11        1.73        3.46     16.98 o 
   4   6  11       40.80       46.47     36.36 o 
   6   6  11      110.33       91.34     39.14 o 
   8   6  11        7.42       35.36     29.22 o 
  10   6  11      342.04      334.44     56.69 o 
  12   6  11       56.21      125.63     43.11 o 
 -30   0  12       12.68       83.25     63.35 o 
 -28   0  12      454.30      614.82    117.20 o 
 -26   0  12      312.10      261.96     48.41 o 
 -24   0  12      441.20      615.23     60.23 o 
 -22   0  12      321.48      326.45     43.83 o 
 -20   0  12     5345.74     4714.14    349.28 o 
 -18   0  12     1065.25      995.75     40.54 o 
 -16   0  12       53.97       88.37     15.60 o 
 -14   0  12     2708.66     2741.00     74.67 o 
 -12   0  12     1588.67     1468.21     45.82 o 
 -10   0  12        0.40       10.09     14.07 o 
  -8   0  12     1904.57     1598.93     42.03 o 
  -6   0  12     5734.16     6364.32    125.22 o 
  -4   0  12    14782.29    15491.57    296.86 o 
  -2   0  12       77.47       68.46     13.21 o 
   0   0  12     2324.56     1885.96     47.55 o 
   2   0  12        3.89        0.80     13.02 o 
   4   0  12      253.98      291.61     18.15 o 
   6   0  12      140.55      124.83     15.97 o 
   8   0  12      590.60      766.23     47.38 o 
  10   0  12      299.31      521.58     28.59 o 
  12   0  12      538.62      648.65     33.70 o 
  14   0  12     1787.94     1942.85     88.60 o 
  16   0  12     1402.95     1427.48     56.63 o 
  18   0  12        1.55        7.89     18.35 o 
  20   0  12       23.29       14.59     22.53 o 
  22   0  12      713.37      644.23     92.98 o 
  24   0  12      682.86      667.34     69.33 o 
  26   0  12       65.95       78.43     36.90 o 
 -29   1  12       99.30      149.03     60.50 o 
 -27   1  12        3.24       29.17     24.36 o 
 -25   1  12      407.63      371.97     29.03 o 
 -23   1  12        2.37        9.33     12.26 o 
 -21   1  12      199.44      194.70     21.53 o 
 -19   1  12      177.64      206.65     23.58 o 
 -17   1  12     1973.08     2110.38     60.89 o 
 -15   1  12      434.68      386.70     26.57 o 
 -13   1  12      576.18      406.31     24.80 o 
 -11   1  12      865.04      949.50     54.07 o 
  -9   1  12      770.05      861.78     27.42 o 
  -7   1  12       52.49       69.92      6.01 o 
  -5   1  12      378.68      349.76     13.00 o 
  -3   1  12     7399.93     7851.28    119.13 o 
  -1   1  12     1045.55     1156.66     24.41 o 
   1   1  12       11.07       11.22      9.60 o 
   3   1  12      712.15      703.64     25.56 o 
   5   1  12     1449.48     1526.34     31.18 o 
   7   1  12       55.08       55.69      8.48 o 
   9   1  12      920.26     1054.47     30.19 o 
  11   1  12      660.41      715.33     23.55 o 
  13   1  12      686.98      756.69     24.74 o 
  15   1  12       86.12       76.54     20.00 o 
  17   1  12     1117.69      996.86     40.15 o 
  19   1  12      150.62      179.57     20.10 o 
  21   1  12       63.73      107.95     23.46 o 
  23   1  12      309.75      306.05     34.41 o 
  25   1  12       36.24       54.33     32.80 o 
  27   1  12       28.21       89.16     44.81 o 
 -28   2  12        3.35       12.51     21.08 o 
 -26   2  12       71.58       66.27     25.68 o 
 -24   2  12        1.15        3.73     18.61 o 
 -22   2  12        6.41        4.17     12.82 o 
 -20   2  12      452.19      449.16     30.40 o 
 -18   2  12     1543.42     1713.76    187.27 o 
 -16   2  12       96.78      141.28     21.19 o 
 -14   2  12      865.58      784.92     34.67 o 
 -12   2  12      264.03      260.38     19.96 o 
 -10   2  12       42.53       53.60     12.90 o 
  -8   2  12      940.59      986.62     40.33 o 
  -6   2  12      798.49      724.46     27.46 o 
  -4   2  12      463.83      365.55     12.98 o 
  -2   2  12     3411.44     3715.00     52.59 o 
   0   2  12       42.91        8.11      7.15 o 
   2   2  12      514.10      459.20     24.97 o 
   4   2  12     2863.75     2693.07     58.19 o 
   6   2  12     1167.65     1167.86     33.76 o 
   8   2  12     1802.79     1650.80     55.54 o 
  10   2  12      575.58      609.58     25.87 o 
  12   2  12      234.31      167.54     16.36 o 
  14   2  12        0.17       42.79     28.40 o 
  16   2  12      213.67      210.04     21.08 o 
  18   2  12      360.13      435.44     29.70 o 
  20   2  12       34.08       62.37     21.44 o 
  22   2  12        0.23      -18.90     18.90 o 
  24   2  12      208.70      162.31     39.76 o 
  26   2  12       64.76       17.64     27.00 o 
 -27   3  12       91.94       61.85     28.13 o 
 -25   3  12        3.00       -1.63     15.86 o 
 -23   3  12      331.53      357.92     52.51 o 
 -21   3  12       92.86      254.05     70.81 o 
 -19   3  12      105.11      137.40     21.30 o 
 -17   3  12       64.36       77.39     17.62 o 
 -15   3  12      213.58      211.98     23.30 o 
 -13   3  12      846.40      849.49     73.75 o 
 -11   3  12      548.57      618.03     41.69 o 
  -9   3  12       19.28       24.63     11.53 o 
  -7   3  12        0.36       34.60     24.40 o 
  -5   3  12       82.82       98.94     19.76 o 
  -3   3  12      144.45      146.81     22.14 o 
  -1   3  12     6137.53     6191.53    116.23 o 
   1   3  12      757.53      724.27     28.54 o 
   3   3  12        0.02       11.05     11.67 o 
   5   3  12     1168.84     1280.46     53.72 o 
   7   3  12     3926.31     3901.06    110.66 o 
   9   3  12       58.80       74.81     19.85 o 
  11   3  12     2878.01     2821.15     95.43 o 
  13   3  12     2534.99     2399.63     91.53 o 
  15   3  12      783.30      759.82     49.32 o 
  17   3  12      162.22      150.15     28.36 o 
  19   3  12      883.34      980.37     78.35 o 
  21   3  12       72.71       98.37     28.33 o 
  23   3  12      106.78       87.11     35.07 o 
 -24   4  12      495.54      476.18     61.14 o 
 -22   4  12        0.80       34.60     45.62 o 
 -20   4  12      503.08      494.40     70.70 o 
 -18   4  12      432.57      361.08     32.12 o 
 -16   4  12      129.91      148.66     22.76 o 
 -14   4  12      359.97      353.41     28.97 o 
 -12   4  12     2098.71     2045.51     83.10 o 
 -10   4  12      204.17      186.45     27.61 o 
  -8   4  12     3102.47     2868.54    130.20 o 
  -6   4  12     3877.86     3605.33    120.97 o 
  -4   4  12      379.76      401.58     35.00 o 
  -2   4  12      406.85      381.03     32.93 o 
   0   4  12     3360.96     3191.94    197.67 o 
   2   4  12      559.81      527.28     31.49 o 
   4   4  12       39.10       37.47     13.36 o 
   6   4  12       93.19      146.57     17.10 o 
   8   4  12        2.68        6.02     10.85 o 
  10   4  12      510.38      514.35     37.74 o 
  12   4  12      114.93      133.31     25.44 o 
  14   4  12        3.77       -0.05     16.12 o 
  16   4  12      236.76      223.76     34.30 o 
  18   4  12      350.91      430.20     45.35 o 
  20   4  12       72.71       62.71     27.25 o 
  22   4  12      108.00      115.94     33.42 o 
 -19   5  12        0.13       33.99     26.97 o 
 -17   5  12       20.89       26.65     33.29 o 
 -15   5  12       71.37      176.46     91.38 o 
 -13   5  12       12.62       51.62     31.49 o 
 -11   5  12       19.49       60.65     31.26 o 
  -9   5  12        4.43       -9.29     17.67 o 
  -7   5  12       10.84        7.11     17.32 o 
  -5   5  12       12.04       51.34     22.21 o 
  -3   5  12       41.60       49.16     22.41 o 
  -1   5  12     1051.77      962.09     60.44 o 
   1   5  12      101.36      117.48     27.12 o 
   3   5  12       55.53       68.31     16.32 o 
   5   5  12       25.21       31.44     15.10 o 
   7   5  12       90.07       90.30     24.77 o 
   9   5  12      162.15      165.88     27.74 o 
  11   5  12      194.38      190.88     33.19 o 
  13   5  12       13.23       69.69     38.39 o 
  15   5  12        1.35       -1.73     17.12 o 
  17   5  12       18.19       16.24     23.41 o 
 -12   6  12        0.08       -4.62     24.03 o 
 -10   6  12       32.75       31.61     22.75 o 
  -8   6  12      139.62      161.18     36.05 o 
  -6   6  12      135.13      121.20     32.46 o 
  -4   6  12        3.12       -8.22     19.94 o 
  -2   6  12      114.87      174.49     57.89 o 
   0   6  12       52.88       28.86     23.77 o 
   2   6  12       46.87       99.52     43.21 o 
   4   6  12      140.64      270.57     48.36 o 
   6   6  12      216.57      669.87    273.32 o 
   8   6  12       16.53        3.86     25.56 o 
  10   6  12      253.40      265.81     53.99 o 
 -29   1  13       14.81       29.73     42.07 o 
 -27   1  13       73.93       66.17     43.36 o 
 -25   1  13       83.44      118.89     21.05 o 
 -23   1  13       37.34       20.84     14.08 o 
 -21   1  13      381.20      394.35     28.89 o 
 -19   1  13     2672.66     2686.64     81.35 o 
 -17   1  13        7.73      310.61     98.33 o 
 -15   1  13     4494.87     4277.48     99.29 o 
 -13   1  13     5727.75     5946.98    123.45 o 
 -11   1  13     1719.61     1728.07     48.28 o 
  -9   1  13      139.70      119.45     13.10 o 
  -7   1  13     4615.55     4493.96     64.92 o 
  -5   1  13     3305.26     3435.26     60.80 o 
  -3   1  13      882.41      915.26     48.50 o 
  -1   1  13     3839.90     4050.51     63.89 o 
   1   1  13     5244.61     5527.92     83.67 o 
   3   1  13       10.94       54.33      7.61 o 
   5   1  13       26.80       36.63      7.88 o 
   7   1  13     1477.53     1330.59     31.31 o 
   9   1  13      170.39      202.17     18.99 o 
  11   1  13     1037.81     1054.42     28.93 o 
  13   1  13     1309.89     1248.82     36.12 o 
  15   1  13      989.92      903.27     37.26 o 
  17   1  13      154.88      165.37     18.99 o 
  19   1  13       15.97       18.93     12.53 o 
  21   1  13      401.73      422.19     36.47 o 
  23   1  13      578.22      635.62     47.51 o 
  25   1  13      287.93      272.00     34.45 o 
 -28   2  13       21.54       21.96     28.03 o 
 -26   2  13      709.61      730.96     54.43 o 
 -24   2  13      345.71      318.14     45.17 o 
 -22   2  13       54.59       58.87     19.93 o 
 -20   2  13       14.19       45.10     27.44 o 
 -18   2  13      896.39      815.52     39.39 o 
 -16   2  13      445.37      502.96     31.66 o 
 -14   2  13      308.08      348.17     26.27 o 
 -12   2  13        3.96       21.74     12.98 o 
 -10   2  13      685.73      661.37     45.59 o 
  -8   2  13      386.11      378.14     26.62 o 
  -6   2  13     8131.90     7836.75    140.58 o 
  -4   2  13      533.21      479.37     20.89 o 
  -2   2  13      960.49      901.55     40.71 o 
   0   2  13      170.48      157.10     27.74 o 
   2   2  13      624.36      693.92     25.31 o 
   4   2  13     2609.41     2745.65     63.55 o 
   6   2  13     2153.00     2073.01     52.38 o 
   8   2  13      132.80       91.15     17.25 o 
  10   2  13     1069.07      973.32     27.51 o 
  12   2  13     1877.87     1693.95     48.54 o 
  14   2  13      455.06      401.43     25.63 o 
  16   2  13     1509.20     1418.66     66.97 o 
  18   2  13     1138.19     1178.71     52.64 o 
  20   2  13      796.01      704.74     50.65 o 
  22   2  13        1.90       -8.93     22.18 o 
  24   2  13      205.96      231.12     44.75 o 
 -25   3  13       34.15       28.72     24.07 o 
 -23   3  13        6.14       21.63     19.04 o 
 -21   3  13      656.32      697.28     62.68 o 
 -19   3  13      865.99      789.69     44.84 o 
 -17   3  13      224.04      200.89     22.92 o 
 -15   3  13       27.63       62.56     17.42 o 
 -13   3  13      989.28      938.57     46.76 o 
 -11   3  13      470.03      511.36     35.65 o 
  -9   3  13      110.50      143.83     16.92 o 
  -7   3  13      755.47      781.74     32.29 o 
  -5   3  13       90.23      118.13     21.68 o 
  -3   3  13      529.76      497.28     35.85 o 
  -1   3  13      282.57      313.83     47.13 o 
   1   3  13     1394.72     1349.17     40.96 o 
   3   3  13       41.96       82.86     12.17 o 
   5   3  13      219.05      159.68     16.52 o 
   7   3  13      118.87      121.31     19.30 o 
   9   3  13      540.50      453.00     24.69 o 
  11   3  13      136.51      109.48     24.32 o 
  13   3  13      180.23      184.25     29.59 o 
  15   3  13      718.67      757.72     50.52 o 
  17   3  13       15.97       -4.76     25.57 o 
  19   3  13        0.17      -11.73     18.72 o 
  21   3  13      250.36      278.08     39.69 o 
  23   3  13      216.46      208.06     46.16 o 
 -22   4  13       32.16        8.92     24.09 o 
 -20   4  13      214.78      217.40     39.15 o 
 -18   4  13       62.28      129.71     44.44 o 
 -16   4  13        1.56      -14.96     18.92 o 
 -14   4  13       35.14      120.81     61.27 o 
 -12   4  13        8.42       26.09     24.00 o 
 -10   4  13       72.28       59.33     23.53 o 
  -8   4  13       24.93       -3.70     19.46 o 
  -6   4  13       60.85       71.90     23.29 o 
  -4   4  13       73.49       81.79     22.41 o 
  -2   4  13        0.08       -5.41     17.19 o 
   0   4  13       63.33       97.95     31.51 o 
   2   4  13     1058.38      992.51     54.63 o 
   4   4  13       30.38       53.11     13.34 o 
   6   4  13      268.25      273.03     26.15 o 
   8   4  13       73.13       90.46     28.82 o 
  10   4  13       86.99      122.57     25.07 o 
  12   4  13      229.05      261.04     33.38 o 
  14   4  13      264.36      242.67     32.50 o 
  16   4  13       71.81      142.86     29.65 o 
  18   4  13       96.05       85.50     29.39 o 
  20   4  13       47.57       47.59     27.22 o 
 -19   5  13      350.04      313.76     51.62 o 
 -17   5  13       66.44       50.07     30.92 o 
 -15   5  13       11.90        2.62     17.65 o 
 -13   5  13      354.63      385.60     38.96 o 
 -11   5  13      209.44      190.04     34.41 o 
  -9   5  13       86.32      146.47     28.46 o 
  -7   5  13      234.92      238.28     34.79 o 
  -5   5  13       77.04      125.16     30.47 o 
  -3   5  13      677.18      641.29     47.99 o 
  -1   5  13     1169.29     1059.80     65.07 o 
   1   5  13      278.74      227.28     33.95 o 
   3   5  13       79.14       90.80     25.71 o 
   5   5  13      536.97      545.72     35.30 o 
   7   5  13       47.65       54.81     21.12 o 
   9   5  13      227.11      232.94     43.53 o 
  11   5  13      219.10      199.95     35.40 o 
  13   5  13        3.33       -1.42     17.39 o 
  15   5  13       79.27       24.53     22.94 o 
 -12   6  13        0.20       41.44     50.84 o 
 -10   6  13       82.37       89.08     30.87 o 
  -8   6  13      268.46      316.66     45.38 o 
  -6   6  13       63.64       61.54     27.27 o 
  -4   6  13       20.49       32.43     24.85 o 
  -2   6  13      124.44       89.88     30.89 o 
   0   6  13       55.06       52.14     38.58 o 
   2   6  13        1.80      -23.75     29.69 o 
   4   6  13        3.79       18.71     52.45 o 
   6   6  13       60.51      114.33     39.01 o 
   8   6  13      151.67      134.51     44.55 o 
 -28   0  14      145.19      177.63     76.52 o 
 -26   0  14      386.70      385.51     75.06 o 
 -24   0  14        4.82       79.39     90.57 o 
 -22   0  14       39.28       43.55     27.44 o 
 -20   0  14      659.97      606.85     58.16 o 
 -18   0  14        1.25       12.49     10.93 o 
 -16   0  14      688.79      686.88     35.48 o 
 -14   0  14     3758.67     3703.03    149.99 o 
 -12   0  14      252.83      182.75     16.34 o 
 -10   0  14        8.38       -9.77      9.77 o 
  -8   0  14    13035.14    13135.46    345.88 o 
  -6   0  14     7609.43     7376.22    158.20 o 
  -4   0  14        0.24        4.24      7.66 o 
  -2   0  14     1684.18     1756.90     49.11 o 
   0   0  14     2877.96     2857.98     75.26 o 
   2   0  14     1090.55     1433.98     61.68 o 
   4   0  14      310.81      206.48     19.78 o 
   6   0  14      711.10      799.99     35.78 o 
   8   0  14       21.03       18.54     12.83 o 
  10   0  14      355.67      376.50     27.55 o 
  12   0  14     2934.47     2739.16    116.98 o 
  14   0  14     3541.59     3156.32    442.53 o 
  16   0  14      598.23      577.59     35.91 o 
  18   0  14      570.87      648.16     58.08 o 
  20   0  14        0.10       15.63     21.46 o 
  22   0  14      455.76      428.19     67.09 o 
  24   0  14       94.15      178.53     47.92 o 
  26   0  14      808.58      866.23     90.52 o 
 -29   1  14       56.34      146.25    100.81 o 
 -27   1  14       91.24       36.93     27.91 o 
 -25   1  14       21.31       13.33     16.70 o 
 -23   1  14      232.01      216.51     23.68 o 
 -21   1  14       62.90       41.88     15.70 o 
 -19   1  14      938.12      988.11     67.45 o 
 -17   1  14      682.45      575.66     38.73 o 
 -15   1  14      360.86      312.76     78.69 o 
 -13   1  14       44.41       46.14     15.94 o 
 -11   1  14      984.75      935.38     35.46 o 
  -9   1  14      249.78      228.90     17.38 o 
  -7   1  14       30.68       12.22      8.81 o 
  -5   1  14      842.55      677.13     21.83 o 
  -3   1  14     1249.69     1344.68     35.27 o 
  -1   1  14      629.53      737.54     23.55 o 
   1   1  14      825.93     1059.81     25.99 o 
   3   1  14      631.51      499.73     18.54 o 
   5   1  14       78.72       38.08      8.05 o 
   7   1  14       59.92       48.63      9.12 o 
   9   1  14      134.48      125.42     12.14 o 
  11   1  14      128.02      148.94     15.13 o 
  13   1  14        1.31        3.61      9.94 o 
  15   1  14      142.93      161.89     18.91 o 
  17   1  14        0.14       -4.15     10.74 o 
  19   1  14        5.62       16.17     12.18 o 
  21   1  14       41.04       89.74     23.62 o 
  23   1  14      175.67      191.52     32.80 o 
  25   1  14       57.86       32.47     27.01 o 
 -28   2  14       52.97       50.60     32.42 o 
 -26   2  14       36.06       41.47     27.66 o 
 -24   2  14       39.00       21.24     20.02 o 
 -22   2  14      361.54      402.98     32.68 o 
 -20   2  14      126.18      173.53     23.95 o 
 -18   2  14       16.94       -1.49     13.61 o 
 -16   2  14       34.05       47.99     24.73 o 
 -14   2  14       54.34       97.99     34.37 o 
 -12   2  14      246.16      252.99     23.42 o 
 -10   2  14      228.61      266.02     32.28 o 
  -8   2  14       25.07       50.23     16.63 o 
  -6   2  14      151.78      153.45     48.02 o 
  -4   2  14      215.15      164.73     14.66 o 
  -2   2  14      927.47      979.66     22.94 o 
   0   2  14      246.33      276.27     21.96 o 
   2   2  14       32.86       76.93     30.45 o 
   4   2  14       15.36       22.29     12.59 o 
   6   2  14      870.67      716.40     41.49 o 
   8   2  14      769.00      666.03     37.77 o 
  10   2  14      354.85      400.97     23.51 o 
  12   2  14      127.49      163.56     24.79 o 
  14   2  14        8.59       16.62     14.96 o 
  16   2  14       64.00       62.91     20.80 o 
  18   2  14      694.74      636.10     45.34 o 
  20   2  14      316.85      369.24     44.99 o 
  22   2  14      208.35      221.56     41.57 o 
  24   2  14      218.37      277.02     48.04 o 
 -25   3  14      273.98      294.92     43.16 o 
 -23   3  14       68.63      112.46     29.02 o 
 -21   3  14      974.47      985.15     64.29 o 
 -19   3  14     1360.65     1217.66     55.90 o 
 -17   3  14      142.71      159.70     21.64 o 
 -15   3  14      567.61      536.81     34.44 o 
 -13   3  14     1007.01     1068.70     87.06 o 
 -11   3  14        0.30       61.32     26.20 o 
  -9   3  14      570.16      573.92     30.24 o 
  -7   3  14     1387.62     1578.71     80.59 o 
  -5   3  14        2.23        1.75     13.11 o 
  -3   3  14     1817.23     1889.41     71.97 o 
  -1   3  14     4733.74     4473.34     94.37 o 
   1   3  14      121.30      118.75     15.68 o 
   3   3  14      100.22       91.48     14.25 o 
   5   3  14      900.05      843.83     33.32 o 
   7   3  14        1.75        9.86      9.82 o 
   9   3  14      862.49      883.52     47.50 o 
  11   3  14     1833.12     1711.56     78.67 o 
  13   3  14        1.49       -2.84     14.99 o 
  15   3  14      213.45      207.76     32.19 o 
  17   3  14      351.76      330.18     39.46 o 
  19   3  14       24.07      113.51     50.72 o 
  21   3  14      227.66      269.31     40.23 o 
  23   3  14      352.24      305.73     51.55 o 
 -22   4  14       74.44       92.47     35.98 o 
 -20   4  14      224.55      287.23     47.38 o 
 -18   4  14        0.28      -14.50     18.97 o 
 -16   4  14      169.02      182.24     31.03 o 
 -14   4  14      390.73      381.34     40.93 o 
 -12   4  14     1712.31     1649.04     79.86 o 
 -10   4  14       11.27       42.93     21.48 o 
  -8   4  14      367.22      350.16     37.14 o 
  -6   4  14      433.58      348.01     34.87 o 
  -4   4  14      354.75      337.01     38.18 o 
  -2   4  14       42.81       38.24     19.99 o 
   0   4  14      366.04      356.06     35.45 o 
   2   4  14       34.03       25.90     11.29 o 
   4   4  14      106.79      170.79     30.28 o 
   6   4  14      180.98      184.40     35.00 o 
   8   4  14       76.94       83.29     22.59 o 
  10   4  14      202.05      209.60     33.85 o 
  12   4  14      178.64      125.91     28.40 o 
  14   4  14       21.95       73.05     30.17 o 
  16   4  14       21.67       49.00     25.07 o 
  18   4  14       63.77       36.87     23.85 o 
  20   4  14       33.43       82.10     49.49 o 
 -17   5  14       10.59        9.21     24.53 o 
 -15   5  14        0.12      -11.25     20.62 o 
 -13   5  14        0.44       29.42     44.12 o 
 -11   5  14       15.53       23.25     28.89 o 
  -9   5  14      131.28      102.40     27.04 o 
  -7   5  14        1.11       71.30     33.99 o 
  -5   5  14       15.92       13.97     18.34 o 
  -3   5  14      196.82      200.27     32.52 o 
  -1   5  14       88.54      158.28     29.50 o 
   1   5  14      166.76      183.25     28.53 o 
   3   5  14      159.07      140.21     28.67 o 
   5   5  14      495.68      513.40     46.60 o 
   7   5  14      238.54      249.90     30.76 o 
   9   5  14       11.31       42.63     22.86 o 
  11   5  14      280.65      271.79     38.44 o 
  13   5  14       45.19       44.47     34.57 o 
  15   5  14        2.65       33.56     25.23 o 
 -10   6  14        4.33        0.62     20.47 o 
  -8   6  14      145.93      175.85     37.23 o 
  -6   6  14      111.30      118.88     34.38 o 
  -4   6  14       45.74       23.52     23.10 o 
  -2   6  14      476.70      482.01     53.21 o 
   0   6  14       29.25       86.09     31.27 o 
   2   6  14        5.99      195.19    138.02 o 
   4   6  14      926.30      995.36     96.23 o 
   6   6  14      532.51      610.25     97.04 o 
 -27   1  15       83.00      109.24     34.97 o 
 -25   1  15       11.80       28.26     19.84 o 
 -23   1  15       22.06       26.93     19.15 o 
 -21   1  15     1314.93     1256.95     52.05 o 
 -19   1  15      448.79      472.59     30.82 o 
 -17   1  15       13.41       31.70     17.51 o 
 -15   1  15      237.53      251.69     21.66 o 
 -13   1  15       67.96       92.82     15.31 o 
 -11   1  15      121.67      106.95     16.48 o 
  -9   1  15      452.00      410.79     22.76 o 
  -7   1  15      175.13      194.01     11.87 o 
  -5   1  15       45.92       45.16     10.87 o 
  -3   1  15     3181.61     3361.03     70.91 o 
  -1   1  15     2104.71     1903.78     78.69 o 
   1   1  15        5.45       31.72     11.60 o 
   3   1  15      297.17      295.82     17.99 o 
   5   1  15      235.78      267.75     18.72 o 
   7   1  15      328.23      315.03     16.65 o 
   9   1  15      650.89      638.97     24.98 o 
  11   1  15      725.05      672.39     29.75 o 
  13   1  15       38.81       52.10     14.06 o 
  15   1  15      555.11      523.24     29.91 o 
  17   1  15      195.61      181.67     21.16 o 
  19   1  15       45.16       64.26     16.81 o 
  21   1  15      305.96      266.81     30.36 o 
  23   1  15      881.54      768.72     66.31 o 
  25   1  15      227.60      242.27     44.81 o 
 -26   2  15      210.52      210.40     45.84 o 
 -24   2  15        8.48       29.49     21.29 o 
 -22   2  15      179.53      215.41     26.89 o 
 -20   2  15      508.50      504.72     42.19 o 
 -18   2  15      201.01      217.93     25.68 o 
 -16   2  15     2769.91     2366.51     77.75 o 
 -14   2  15     3435.82     3428.51    138.79 o 
 -12   2  15      515.55      535.21     32.18 o 
 -10   2  15      799.79      827.75     33.39 o 
  -8   2  15     2603.74     2525.14     64.87 o 
  -6   2  15     1489.01     1503.00     47.82 o 
  -4   2  15     3259.26     2901.55     69.37 o 
  -2   2  15     2253.91     2231.66     42.98 o 
   0   2  15      339.70      286.85     26.62 o 
   2   2  15      572.74      663.61     27.61 o 
   4   2  15     3006.39     3236.01     77.52 o 
   6   2  15     3149.25     3174.01     78.95 o 
   8   2  15       26.18       28.52     10.89 o 
  10   2  15     1016.99      894.44     35.68 o 
  12   2  15      571.82      495.52     36.76 o 
  14   2  15        7.11        4.73     27.43 o 
  16   2  15      485.15      499.90     39.05 o 
  18   2  15       23.33       30.08     18.50 o 
  20   2  15       72.94       56.42     24.48 o 
  22   2  15       84.93       91.88     34.31 o 
  24   2  15        3.55       16.15     26.50 o 
 -25   3  15      113.37      127.50     33.37 o 
 -23   3  15        2.06       21.14     25.89 o 
 -21   3  15       38.54       20.14     16.31 o 
 -19   3  15       66.73       39.07     17.92 o 
 -17   3  15      231.53      248.71     26.07 o 
 -15   3  15        2.79       -5.12     13.16 o 
 -13   3  15      210.79      200.36     46.91 o 
 -11   3  15      159.62      180.62     20.95 o 
  -9   3  15      528.26      539.70     55.69 o 
  -7   3  15      895.63      996.75    113.59 o 
  -5   3  15        0.89        3.43     12.58 o 
  -3   3  15      113.33      119.42     27.04 o 
  -1   3  15     2751.83     2785.22    104.49 o 
   1   3  15      145.17      165.78     26.79 o 
   3   3  15       14.48       18.24     10.38 o 
   5   3  15      100.18       80.53     14.13 o 
   7   3  15      109.16      149.57     20.77 o 
   9   3  15        9.16       -4.24      9.44 o 
  11   3  15       98.95      156.05     30.60 o 
  13   3  15        0.52       -8.75     16.31 o 
  15   3  15       67.62       68.24     38.10 o 
  17   3  15       15.93       22.18     20.98 o 
  19   3  15      244.60      241.83     41.36 o 
  21   3  15       70.05      111.47     32.67 o 
 -22   4  15       67.31       65.68     32.05 o 
 -20   4  15      111.44      156.21     40.51 o 
 -18   4  15        0.06      -18.98     19.69 o 
 -16   4  15       43.52       70.62     23.68 o 
 -14   4  15      212.27      267.61     41.77 o 
 -12   4  15       14.93       51.51     27.83 o 
 -10   4  15        0.39      -18.73     18.73 o 
  -8   4  15       11.97       86.88     35.32 o 
  -6   4  15       18.78       30.12     20.30 o 
  -4   4  15        2.33       34.84     32.25 o 
  -2   4  15     1551.83     1579.77     71.24 o 
   0   4  15       79.63       99.21     23.23 o 
   2   4  15      180.71      215.30     31.42 o 
   4   4  15      170.13      132.06     18.12 o 
   6   4  15       41.75       31.98     12.26 o 
   8   4  15        7.22        2.47     13.23 o 
  10   4  15      450.49      424.24     80.08 o 
  12   4  15      110.02      178.17     29.10 o 
  14   4  15      267.10      296.66     37.52 o 
  16   4  15      266.73      264.63     38.67 o 
  18   4  15       18.28        4.64     20.33 o 
 -17   5  15       47.41       29.51     29.92 o 
 -15   5  15       83.90       65.65     27.39 o 
 -13   5  15       95.86       98.90     30.53 o 
 -11   5  15      227.67      230.16     38.38 o 
  -9   5  15      410.52      484.89     48.48 o 
  -7   5  15      126.05      191.13     35.07 o 
  -5   5  15        0.10       -1.73     17.44 o 
  -3   5  15      354.69      514.27     97.65 o 
  -1   5  15        3.32       30.46     22.28 o 
   1   5  15        0.05        3.01     17.52 o 
   3   5  15       39.43       20.14     16.18 o 
   5   5  15       26.02        0.86     24.87 o 
   7   5  15       63.02       55.90     31.23 o 
   9   5  15      533.28      608.21     71.42 o 
  11   5  15       66.95       40.26     31.85 o 
  13   5  15       15.46       71.41     45.51 o 
  -8   6  15       16.76       38.47     28.82 o 
  -6   6  15        9.35        7.52     23.05 o 
  -4   6  15        4.33       10.09     22.74 o 
  -2   6  15       27.64       19.82     24.55 o 
   0   6  15       33.74       82.02     44.16 o 
   2   6  15      158.80      234.40     51.26 o 
   4   6  15      135.60      156.71     45.05 o 
 -28   0  16      286.72      286.63    116.03 o 
 -26   0  16       11.82       13.58     28.79 o 
 -24   0  16      212.03      312.68     52.40 o 
 -22   0  16      150.77      120.74     79.74 o 
 -20   0  16      888.58      796.01     72.73 o 
 -18   0  16     1694.30     1738.96    104.93 o 
 -16   0  16     5369.89     5227.82    216.49 o 
 -14   0  16      931.12      835.57     42.93 o 
 -12   0  16      108.75       75.04     13.49 o 
 -10   0  16      460.38      505.60     26.66 o 
  -8   0  16      934.80     1014.33     39.56 o 
  -6   0  16     3895.74     3646.56     97.24 o 
  -4   0  16     1929.67     1659.52     56.18 o 
  -2   0  16      243.91      246.50     20.54 o 
   0   0  16        0.06       10.86     10.60 o 
   2   0  16     4445.97     4663.42    125.79 o 
   4   0  16      486.30      518.99     32.83 o 
   6   0  16      494.21      306.28     26.55 o 
   8   0  16      135.02      186.82     23.79 o 
  10   0  16      677.37      788.98     43.05 o 
  12   0  16      575.78      609.97     39.41 o 
  14   0  16     3165.43     3343.32    114.78 o 
  16   0  16      399.80      367.60     43.90 o 
  18   0  16       38.77       28.02     22.38 o 
  20   0  16      258.29      253.35     40.85 o 
  22   0  16      443.00      402.56     58.51 o 
  24   0  16      119.68      144.63     45.43 o 
 -27   1  16      131.42       99.31     39.06 o 
 -25   1  16       26.56       45.58     35.63 o 
 -23   1  16      166.16      261.29     36.22 o 
 -21   1  16       17.50       -7.47     13.88 o 
 -19   1  16      173.58      196.82     22.98 o 
 -17   1  16      315.45      323.88     25.86 o 
 -15   1  16      206.36      175.91     20.90 o 
 -13   1  16        0.60        3.27      9.96 o 
 -11   1  16      954.69      874.16     37.62 o 
  -9   1  16      770.26      627.43     48.08 o 
  -7   1  16     3874.06     3856.35     88.85 o 
  -5   1  16      616.93      721.84     25.86 o 
  -3   1  16     3069.03     2992.23     67.28 o 
  -1   1  16      493.59      511.07     19.84 o 
   1   1  16      330.22      278.24     14.86 o 
   3   1  16     1995.40     1845.44     43.02 o 
   5   1  16      418.89      358.20     35.23 o 
   7   1  16      416.60      423.27     21.65 o 
   9   1  16     1279.60     1319.37     38.91 o 
  11   1  16      491.04      545.11     33.19 o 
  13   1  16        5.93        4.97      9.08 o 
  15   1  16      702.17      602.55     32.35 o 
  17   1  16      211.27      200.61     21.58 o 
  19   1  16        6.08       12.30     14.79 o 
  21   1  16      195.29      239.58     57.85 o 
  23   1  16       41.50       40.78     27.14 o 
 -26   2  16      283.98      335.96     54.72 o 
 -24   2  16       46.92       48.13     28.80 o 
 -22   2  16       10.41       21.87     17.45 o 
 -20   2  16      226.97      206.21     26.19 o 
 -18   2  16       34.20       34.60     16.95 o 
 -16   2  16      451.05      673.78    137.08 o 
 -14   2  16     1040.30     1058.90     59.60 o 
 -12   2  16      938.44      861.22     51.93 o 
 -10   2  16      219.09      199.83     20.01 o 
  -8   2  16        1.55       49.10     36.94 o 
  -6   2  16     2632.83     2539.89     67.39 o 
  -4   2  16      415.58      537.84     60.79 o 
  -2   2  16       19.72       26.25     10.52 o 
   0   2  16       47.30      114.26     26.60 o 
   2   2  16        0.05        0.53     11.67 o 
   4   2  16       57.55       75.97     14.01 o 
   6   2  16       83.65      102.14     21.89 o 
   8   2  16      327.82      369.22     24.42 o 
  10   2  16       33.45      101.10     35.48 o 
  12   2  16        8.32        5.32     14.41 o 
  14   2  16       12.72       17.14     16.80 o 
  16   2  16      134.33      132.10     27.13 o 
  18   2  16       36.26       32.43     19.88 o 
  20   2  16       16.46       53.70     56.18 o 
  22   2  16       19.13       10.55     23.95 o 
 -23   3  16       13.28       22.42     21.47 o 
 -21   3  16      243.50      272.10     32.52 o 
 -19   3  16      272.20      300.35     34.53 o 
 -17   3  16       12.10       28.74     15.25 o 
 -15   3  16      140.19      198.09     26.28 o 
 -13   3  16        0.06       25.85     18.24 o 
 -11   3  16      255.66      235.91     31.62 o 
  -9   3  16      617.47      589.46     46.74 o 
  -7   3  16     1271.86     1281.15     69.97 o 
  -5   3  16        0.62      -13.68     17.10 o 
  -3   3  16      433.11      576.27     41.67 o 
  -1   3  16      364.63      376.83     37.26 o 
   1   3  16      163.21      125.42     17.26 o 
   3   3  16      121.89      146.79     22.17 o 
   5   3  16     1222.24     1179.91     42.82 o 
   7   3  16        0.04       35.66     21.18 o 
   9   3  16      516.60      519.67     38.24 o 
  11   3  16     1112.03     1033.18     58.39 o 
  13   3  16       43.74      108.47     25.76 o 
  15   3  16      129.27      274.71     54.42 o 
  17   3  16      160.45      122.58     30.10 o 
  19   3  16       40.34       44.93     25.12 o 
  21   3  16       33.44        0.73     21.97 o 
 -20   4  16      403.21      352.03     50.42 o 
 -18   4  16        0.00        9.06     18.34 o 
 -16   4  16       50.58       79.55     26.72 o 
 -14   4  16      418.95      411.10     52.57 o 
 -12   4  16        1.43       16.67     20.08 o 
 -10   4  16      633.28      636.08     51.54 o 
  -8   4  16      302.22      267.75     36.62 o 
  -6   4  16       89.54       73.51     26.44 o 
  -4   4  16      439.31      445.28     42.28 o 
  -2   4  16     1030.76     1349.92    238.22 o 
   0   4  16      143.53      180.53     30.02 o 
   2   4  16      430.78      421.28     40.68 o 
   4   4  16      885.26      761.53     37.28 o 
   6   4  16       75.25       92.18     27.33 o 
   8   4  16       22.38       23.01     23.13 o 
  10   4  16      115.77      108.65     26.68 o 
  12   4  16        2.78       50.33     29.12 o 
  14   4  16      128.61      135.24     30.77 o 
  16   4  16      124.07      171.77     35.58 o 
  18   4  16        0.11       -0.20     20.58 o 
 -15   5  16        3.08        5.69     20.07 o 
 -13   5  16        6.54       50.61     26.23 o 
 -11   5  16       28.54       47.91     29.37 o 
  -9   5  16        5.58       -7.17     21.38 o 
  -7   5  16       16.83        6.20     21.41 o 
  -5   5  16       36.88       22.76     22.86 o 
  -3   5  16       61.60       33.78     24.01 o 
  -1   5  16        2.14       -0.94     18.27 o 
   1   5  16      135.64      127.25     36.28 o 
   3   5  16      321.49      342.18     39.19 o 
   5   5  16      121.71      165.48     42.23 o 
   7   5  16      148.42      200.81     42.16 o 
   9   5  16      103.68      116.60     38.36 o 
  11   5  16      236.41      325.78     58.76 o 
  13   5  16        0.22      -11.05     28.06 o 
  -2   6  16       48.21       40.46     27.60 o 
   0   6  16        0.89      -16.19     29.37 o 
 -27   1  17       64.55       62.61     42.94 o 
 -25   1  17       53.92       28.38     20.64 o 
 -23   1  17       12.13       51.19     24.67 o 
 -21   1  17      949.40      965.94     61.74 o 
 -19   1  17       34.68       36.25     15.99 o 
 -17   1  17      767.32      619.69     34.04 o 
 -15   1  17     1041.66      881.77     39.50 o 
 -13   1  17      111.46      134.31     29.49 o 
 -11   1  17     1489.91     1346.32     49.29 o 
  -9   1  17     7902.12     7805.72    164.58 o 
  -7   1  17     2540.75     2303.92     64.17 o 
  -5   1  17       60.10       81.87     20.98 o 
  -3   1  17     1538.62     1640.21     47.72 o 
  -1   1  17      417.17      411.13     20.82 o 
   1   1  17     1021.58     1098.48     33.24 o 
   3   1  17      303.30      295.45     17.80 o 
   5   1  17      272.41      318.65     19.32 o 
   7   1  17       53.47       76.81     20.82 o 
   9   1  17      653.40      638.11     27.52 o 
  11   1  17      937.42      835.19     32.40 o 
  13   1  17      805.71      902.46     39.78 o 
  15   1  17       18.40       35.53     15.42 o 
  17   1  17      105.51      108.15     18.81 o 
  19   1  17       11.29       72.55     32.00 o 
  21   1  17       46.28      115.88     46.87 o 
  23   1  17       53.45       75.25     38.19 o 
 -24   2  17        5.23      -12.42     24.93 o 
 -22   2  17       86.05      140.26     24.66 o 
 -20   2  17      582.93      509.28     43.56 o 
 -18   2  17       46.90       92.65     21.21 o 
 -16   2  17      158.98      156.68     24.19 o 
 -14   2  17       14.28       86.44     35.43 o 
 -12   2  17       69.97      151.42     37.31 o 
 -10   2  17        6.81       31.83     17.16 o 
  -8   2  17       15.98       12.08     10.76 o 
  -6   2  17      752.48      681.05     62.53 o 
  -4   2  17     1639.33     1561.56     48.66 o 
  -2   2  17     1693.60     1575.32     46.02 o 
   0   2  17       13.67       71.17     15.14 o 
   2   2  17      733.56      817.61     33.86 o 
   4   2  17     1310.28     1355.45     47.48 o 
   6   2  17       64.39       64.49     22.20 o 
   8   2  17      983.93      993.58     40.13 o 
  10   2  17     1440.34     1331.01     60.57 o 
  12   2  17       15.66       25.73     18.25 o 
  14   2  17      315.75      290.95     33.69 o 
  16   2  17      603.39      596.26     47.12 o 
  18   2  17      164.87      162.57     30.53 o 
  20   2  17      154.41      130.42     36.42 o 
  22   2  17      302.60      266.93     47.23 o 
 -23   3  17        3.15        7.00     21.94 o 
 -21   3  17        6.17       45.46     21.77 o 
 -19   3  17      148.85      170.84     28.16 o 
 -17   3  17       88.44      110.06     23.83 o 
 -15   3  17      146.34      163.36     28.01 o 
 -13   3  17      183.10      228.46     30.34 o 
 -11   3  17      108.21      135.34     27.27 o 
  -9   3  17      709.86      573.53     59.38 o 
  -7   3  17       73.51      164.25     58.40 o 
  -5   3  17      569.59      566.91     54.78 o 
  -3   3  17      113.78      135.13     26.17 o 
  -1   3  17      563.10      538.83     54.44 o 
   1   3  17      422.75      398.47     34.79 o 
   3   3  17      312.35      251.79     21.61 o 
   5   3  17       53.83       46.27     14.86 o 
   7   3  17        0.96        1.61     10.60 o 
   9   3  17        5.98      -13.96     13.96 o 
  11   3  17      564.86      609.70     45.98 o 
  13   3  17       11.11      -14.03     18.23 o 
  15   3  17       12.97        0.69     16.56 o 
  17   3  17       10.48       -9.78     19.96 o 
  19   3  17        3.80       22.23     21.64 o 
 -20   4  17       16.22        2.15     21.40 o 
 -18   4  17       79.67       85.03     28.82 o 
 -16   4  17      100.07      121.51     30.34 o 
 -14   4  17       74.43      111.80     30.50 o 
 -12   4  17        3.71       -5.32     18.60 o 
 -10   4  17        0.29       10.79     20.02 o 
  -8   4  17       16.42       36.42     23.62 o 
  -6   4  17      202.97      150.66     31.23 o 
  -4   4  17      355.43      432.10     59.96 o 
  -2   4  17      380.50      320.62     38.61 o 
   0   4  17      404.65      356.98     36.23 o 
   2   4  17        0.94        7.19     15.73 o 
   4   4  17        0.26       -4.41     16.77 o 
   6   4  17       92.99      100.87     17.71 o 
   8   4  17      115.88      113.57     23.62 o 
  10   4  17      589.69      517.44     44.81 o 
  12   4  17        6.81       33.99     21.88 o 
  14   4  17       96.88       91.82     29.79 o 
  16   4  17       91.77      171.31     33.90 o 
 -15   5  17      295.92      310.89    103.23 o 
 -13   5  17      118.69      113.91     34.03 o 
 -11   5  17      218.57      261.58     50.28 o 
  -9   5  17      209.17      209.64     39.72 o 
  -7   5  17       87.24       86.92     32.27 o 
  -5   5  17       43.78      111.52     41.55 o 
  -3   5  17      295.45      337.35     43.33 o 
  -1   5  17        7.38       30.72     23.32 o 
   1   5  17       75.46       43.01     25.21 o 
   3   5  17      586.46      613.59     64.31 o 
   5   5  17       15.45       36.30     31.80 o 
   7   5  17      172.01      175.15     46.64 o 
   9   5  17      367.88      328.63     58.81 o 
  11   5  17       41.03       -7.75     27.62 o 
 -26   0  18        6.63      -28.60     33.89 o 
 -24   0  18       17.31       23.23     30.44 o 
 -22   0  18     1087.30      946.22     89.19 o 
 -20   0  18        0.39       -6.13     24.46 o 
 -18   0  18      633.32      663.83     68.07 o 
 -16   0  18      771.56      840.65     72.11 o 
 -14   0  18        1.33       11.75     22.44 o 
 -12   0  18      496.51      480.17     39.29 o 
 -10   0  18     2327.06     2105.64     86.80 o 
  -8   0  18      431.38      521.20     38.25 o 
  -6   0  18     1415.00     1447.50     55.07 o 
  -4   0  18     9982.67     9963.23    252.50 o 
  -2   0  18    12066.06    12032.83    300.87 o 
   0   0  18        8.26       32.53     22.83 o 
   2   0  18     1964.96     1911.12     68.06 o 
   4   0  18     1151.70     1163.44     72.87 o 
   6   0  18        5.62        3.73     13.36 o 
   8   0  18     1968.38     1973.52     80.29 o 
  10   0  18     1363.17     1402.71     66.54 o 
  12   0  18      648.06      644.53     42.83 o 
  14   0  18     1395.41     1206.43     62.68 o 
  16   0  18       95.22      107.13     32.78 o 
  18   0  18       11.32       63.98     57.65 o 
  20   0  18      780.12      724.63     70.29 o 
  22   0  18      497.85      493.08    102.71 o 
 -25   1  18      196.21      180.93     36.26 o 
 -23   1  18        7.51       25.52     22.00 o 
 -21   1  18        0.90       63.21     37.87 o 
 -19   1  18        1.79       43.44     21.48 o 
 -17   1  18      622.21      509.20     32.57 o 
 -15   1  18       11.24       88.23     31.81 o 
 -13   1  18      591.08      515.33     30.09 o 
 -11   1  18      381.95      259.05     22.13 o 
  -9   1  18        0.80       44.17     68.42 o 
  -7   1  18      794.07      754.15     36.22 o 
  -5   1  18     2207.03     2132.75     48.65 o 
  -3   1  18      221.83      243.52     21.30 o 
  -1   1  18     2271.52     2208.10     61.73 o 
   1   1  18     1919.11     1769.23     46.55 o 
   3   1  18      815.24      833.26     32.44 o 
   5   1  18       28.52        9.97     14.04 o 
   7   1  18      593.91      588.25     27.05 o 
   9   1  18     1104.78     1110.19     39.27 o 
  11   1  18       87.47      114.56     22.44 o 
  13   1  18      137.30      135.25     20.01 o 
  15   1  18      375.97      453.62     38.25 o 
  17   1  18       81.98      133.91     28.94 o 
  19   1  18       42.98       58.99     28.08 o 
  21   1  18       57.85       79.14     47.07 o 
 -24   2  18        8.52        3.12     23.35 o 
 -22   2  18       13.41      -16.06     20.72 o 
 -20   2  18       91.34       56.24     18.30 o 
 -18   2  18        5.23        3.82     13.44 o 
 -16   2  18      243.05      295.54     30.10 o 
 -14   2  18        5.00       -9.19     13.32 o 
 -12   2  18       76.64      101.03     18.13 o 
 -10   2  18       46.03       39.21     20.66 o 
  -8   2  18       49.29       78.89     15.49 o 
  -6   2  18       16.07       37.74     25.34 o 
  -4   2  18     1563.54     1575.86     73.00 o 
  -2   2  18       86.73      140.19     23.12 o 
   0   2  18      467.13      392.15     25.56 o 
   2   2  18      259.53      262.46     20.45 o 
   4   2  18       22.19        9.84     11.82 o 
   6   2  18      210.29      186.37     23.20 o 
   8   2  18       35.58       68.34     21.06 o 
  10   2  18        0.27       41.16     14.99 o 
  12   2  18       14.63       15.66     17.49 o 
  14   2  18        4.51       -5.56     17.02 o 
  16   2  18       22.22       87.10     43.96 o 
  18   2  18       42.39       64.97     26.31 o 
  20   2  18       50.56      122.37     68.81 o 
 -21   3  18      497.81      598.75     54.51 o 
 -19   3  18       82.93      137.37     29.81 o 
 -17   3  18       87.38       70.78     24.33 o 
 -15   3  18      417.27      353.67     39.06 o 
 -13   3  18        0.10       43.11     35.82 o 
 -11   3  18      174.94      189.81     29.68 o 
  -9   3  18      249.90      318.17     42.26 o 
  -7   3  18      227.46      187.36     31.01 o 
  -5   3  18       23.99       46.38     22.06 o 
  -3   3  18      378.39      456.18     40.17 o 
  -1   3  18      668.81      633.56     48.61 o 
   1   3  18      829.69      774.12     52.07 o 
   3   3  18      547.90      484.24     46.36 o 
   5   3  18      298.81      282.00     27.68 o 
   7   3  18      313.50      309.10     25.87 o 
   9   3  18      560.84      575.23     42.95 o 
  11   3  18       19.49       12.92     18.51 o 
  13   3  18      205.41      240.28     34.61 o 
  15   3  18      327.64      348.26     41.38 o 
  17   3  18        5.13       29.96     23.61 o 
  19   3  18       56.95       54.73     31.73 o 
 -18   4  18      117.11      123.31     33.01 o 
 -16   4  18       60.22       41.26     25.89 o 
 -14   4  18      227.69      203.81     34.42 o 
 -12   4  18      119.74      205.92     37.23 o 
 -10   4  18      335.68      368.32     43.43 o 
  -8   4  18      283.77      301.96     40.56 o 
  -6   4  18        0.32      -22.00     22.00 o 
  -4   4  18       66.31      112.38     30.23 o 
  -2   4  18      373.60      282.46     39.26 o 
   0   4  18       31.78       97.44     58.86 o 
   2   4  18       17.22       16.31     19.80 o 
   4   4  18       36.14       21.51     20.16 o 
   6   4  18       41.81       54.85     30.74 o 
   8   4  18        0.42      -25.13     26.89 o 
  10   4  18        3.20       18.09     21.10 o 
  12   4  18       21.38       80.17     26.90 o 
  14   4  18       42.67       78.17     41.29 o 
 -13   5  18       43.71       43.89     35.07 o 
 -11   5  18       16.66       42.59     28.98 o 
  -9   5  18       46.68       66.01     28.75 o 
  -7   5  18       77.19      175.43     39.55 o 
  -5   5  18        3.36        8.83     22.06 o 
  -3   5  18        4.12       23.75     26.12 o 
  -1   5  18        4.65        8.82     20.67 o 
   1   5  18       13.68        3.80     20.27 o 
   3   5  18        5.54       -3.76     20.63 o 
   5   5  18        2.78       -4.26     27.73 o 
   7   5  18      345.54      396.55     61.83 o 
   9   5  18       13.69       24.18     32.19 o 
 -25   1  19       36.40       40.23     26.41 o 
 -23   1  19       77.79       94.16     30.14 o 
 -21   1  19      589.14      571.02     50.39 o 
 -19   1  19       80.52       91.04     25.25 o 
 -17   1  19      509.58      511.74     43.21 o 
 -15   1  19       90.86      106.83     19.65 o 
 -13   1  19        0.41       16.19     12.54 o 
 -11   1  19       10.31       25.58     12.78 o 
  -9   1  19      227.40      219.62     20.26 o 
  -7   1  19       16.98       24.37     12.68 o 
  -5   1  19      167.66      165.97     19.33 o 
  -3   1  19       16.42        6.85      9.18 o 
  -1   1  19      267.63      204.45     16.30 o 
   1   1  19     2070.22     2160.80     56.08 o 
   3   1  19      896.76      898.59     33.70 o 
   5   1  19      809.36      817.01     45.63 o 
   7   1  19       88.86       74.39     17.11 o 
   9   1  19      347.78      353.59     24.03 o 
  11   1  19       61.74       57.98     16.28 o 
  13   1  19     1084.06     1019.01     57.58 o 
  15   1  19        3.05      -18.85     18.85 o 
  17   1  19       18.28       49.23     24.49 o 
  19   1  19      124.46       53.39     27.50 o 
  21   1  19      224.50      215.99     43.21 o 
 -24   2  19       72.39       19.40     32.40 o 
 -22   2  19       30.30       49.36     25.59 o 
 -20   2  19       48.37       74.68     23.83 o 
 -18   2  19      348.70      314.11     43.76 o 
 -16   2  19      192.53      226.04     30.00 o 
 -14   2  19       36.41       37.95     16.17 o 
 -12   2  19      655.48      537.28     33.64 o 
 -10   2  19      345.02      381.86     35.67 o 
  -8   2  19      256.57      275.99     32.98 o 
  -6   2  19     1833.96     1701.20     72.74 o 
  -4   2  19     2652.61     2666.11     98.68 o 
  -2   2  19       60.05       68.01     21.74 o 
   0   2  19     1059.64      981.09     40.93 o 
   2   2  19      558.32      523.58     29.44 o 
   4   2  19       30.05       12.10     12.53 o 
   6   2  19     1365.98     1288.22     52.20 o 
   8   2  19     1703.93     1713.32     63.39 o 
  10   2  19      456.87      462.22     38.06 o 
  12   2  19      114.68      141.51     28.10 o 
  14   2  19      339.79      375.90     40.43 o 
  16   2  19      292.32      278.44     38.59 o 
  18   2  19        3.72      -12.76     22.53 o 
  20   2  19       99.99      135.43     35.19 o 
 -21   3  19      129.39      171.72     38.01 o 
 -19   3  19       25.69       26.99     24.18 o 
 -17   3  19        1.66        3.86     17.03 o 
 -15   3  19      180.96      240.21     34.39 o 
 -13   3  19        9.46       12.79     18.66 o 
 -11   3  19       69.93       69.49     25.03 o 
  -9   3  19      217.68      155.85     30.13 o 
  -7   3  19      411.78      374.34     38.96 o 
  -5   3  19      314.15      311.13     37.17 o 
  -3   3  19      192.02      180.91     31.45 o 
  -1   3  19      436.88      377.93     40.40 o 
   1   3  19        0.48       38.20     22.07 o 
   3   3  19       43.12       56.99     24.54 o 
   5   3  19        5.64        2.85     11.64 o 
   7   3  19       53.80       26.52     16.10 o 
   9   3  19       32.53       27.52     18.04 o 
  11   3  19       24.02       14.11     19.39 o 
  13   3  19       44.11       98.09     27.74 o 
  15   3  19       55.97       27.33     22.29 o 
  17   3  19        1.79        6.88     19.26 o 
 -16   4  19      527.58      613.13     56.28 o 
 -14   4  19      126.27      149.57     35.06 o 
 -12   4  19       43.33       32.85     25.09 o 
 -10   4  19      101.81      159.79     35.00 o 
  -8   4  19      117.62      145.01     34.35 o 
  -6   4  19      118.13      109.44     30.39 o 
  -4   4  19      201.14      265.31     39.95 o 
  -2   4  19      142.70      301.25     93.55 o 
   0   4  19        0.36       15.80     20.81 o 
   2   4  19        8.62       17.05     20.97 o 
   4   4  19        7.32      -11.92     23.50 o 
   6   4  19       33.64       63.24     43.18 o 
   8   4  19      172.82      171.02     43.01 o 
  10   4  19       67.35       40.57     28.80 o 
  12   4  19       48.07       44.58     33.31 o 
  -9   5  19       98.95      134.78     36.71 o 
  -7   5  19       18.04       11.76     24.08 o 
  -5   5  19      320.70      268.12     45.20 o 
  -3   5  19       71.73       87.17     32.34 o 
  -1   5  19       27.59       20.23     22.29 o 
   1   5  19       91.83       87.52     42.01 o 
   3   5  19      284.59      279.43     54.94 o 
   5   5  19       40.49       24.55     26.92 o 
 -24   0  20       38.94       51.33     39.64 o 
 -22   0  20      500.52      505.11     72.61 o 
 -20   0  20      388.78      382.27     60.62 o 
 -18   0  20      548.45      543.32     65.84 o 
 -16   0  20      385.05      373.44     53.54 o 
 -14   0  20      374.76      354.13     49.71 o 
 -12   0  20      139.17      187.29     44.63 o 
 -10   0  20     1293.64     1329.68     86.67 o 
  -8   0  20       35.83       29.98     22.14 o 
  -6   0  20      673.25      671.33     63.62 o 
  -4   0  20        7.19       11.05     12.22 o 
  -2   0  20      742.52      730.85     43.52 o 
   0   0  20     2029.31     1897.54     75.38 o 
   2   0  20      537.13      552.13     38.08 o 
   4   0  20     1471.79     1516.78     67.05 o 
   6   0  20     2600.45     2564.18    127.98 o 
   8   0  20     1141.27     1334.74     75.12 o 
  10   0  20      577.17      543.85     42.81 o 
  12   0  20     1734.87     1664.95     82.37 o 
  14   0  20       56.53       93.24     24.72 o 
  16   0  20       63.13       52.02     29.56 o 
  18   0  20      156.31      212.60     68.77 o 
  20   0  20      382.97      392.71     91.45 o 
 -23   1  20       19.03        4.20     20.32 o 
 -21   1  20      219.03      237.03     37.27 o 
 -19   1  20       85.52       52.08     28.05 o 
 -17   1  20       67.67       49.86     22.66 o 
 -15   1  20       12.13       25.45     13.69 o 
 -13   1  20      138.52      174.15     22.49 o 
 -11   1  20      395.78      370.38     26.97 o 
  -9   1  20        4.28        2.49     18.55 o 
  -7   1  20      555.14      503.36     32.44 o 
  -5   1  20     1078.70      954.36     39.63 o 
  -3   1  20      977.00      909.18     36.19 o 
  -1   1  20      377.49      352.56     38.62 o 
   1   1  20     2436.98     2528.96     65.72 o 
   3   1  20     1580.18     1638.82     48.80 o 
   5   1  20        3.01       13.05     13.12 o 
   7   1  20      981.89      882.71     44.22 o 
   9   1  20     1152.30     1159.27     53.70 o 
  11   1  20      348.68      367.46     32.32 o 
  13   1  20      348.07      312.09     36.24 o 
  15   1  20      393.78      355.99     39.89 o 
  17   1  20        6.94       45.74     27.72 o 
  19   1  20      258.47      312.88     48.28 o 
 -22   2  20      134.93      122.33     38.01 o 
 -20   2  20       34.00       38.75     22.39 o 
 -18   2  20       78.21      105.50     24.50 o 
 -16   2  20       70.01       68.54     20.57 o 
 -14   2  20       10.88        6.28     12.78 o 
 -12   2  20        1.70       -1.02     12.36 o 
 -10   2  20       41.67       22.92     17.27 o 
  -8   2  20      372.35      268.98     29.71 o 
  -6   2  20      109.28      117.21     26.70 o 
  -4   2  20      151.84      169.76     33.01 o 
  -2   2  20        0.03        4.47     15.62 o 
   0   2  20      150.35      147.40     31.67 o 
   2   2  20        9.71        2.50     12.90 o 
   4   2  20        0.06        0.53     10.22 o 
   6   2  20       46.64       38.11     16.48 o 
   8   2  20      353.18      374.71     32.08 o 
  10   2  20       15.38       22.15     15.79 o 
  12   2  20        8.30       27.72     21.33 o 
  14   2  20        2.34       13.83     19.49 o 
  16   2  20        9.31       38.51     24.21 o 
  18   2  20       43.14       11.33     24.42 o 
 -19   3  20      111.59      183.67     33.19 o 
 -17   3  20      297.90      309.87     39.36 o 
 -15   3  20       73.25       55.71     30.35 o 
 -13   3  20      298.22      318.10     39.54 o 
 -11   3  20      167.74      237.87     33.63 o 
  -9   3  20      289.94      292.55     38.25 o 
  -7   3  20      130.49      104.67     28.25 o 
  -5   3  20      722.08      737.49     53.25 o 
  -3   3  20      439.78      407.63     42.87 o 
  -1   3  20      566.95      624.02     49.46 o 
   1   3  20      198.89      297.00     36.88 o 
   3   3  20      571.82      516.13     46.66 o 
   5   3  20       37.35       33.37     20.75 o 
   7   3  20       54.07       90.82     21.31 o 
   9   3  20       69.40       74.41     23.18 o 
  11   3  20      148.89      133.34     27.42 o 
  13   3  20      132.95      181.29     33.54 o 
  15   3  20       62.99       69.03     27.66 o 
 -16   4  20       99.37       55.34     27.65 o 
 -14   4  20      113.05      112.36     33.95 o 
 -12   4  20      113.88      149.15     35.04 o 
 -10   4  20      161.50      167.70     36.42 o 
  -8   4  20        0.31       18.01     23.05 o 
  -6   4  20       37.97       16.52     22.01 o 
  -4   4  20       38.57       16.46     22.60 o 
  -2   4  20        6.15       28.28     24.15 o 
   0   4  20       41.05       -2.98     16.66 o 
   2   4  20       99.99      127.23     32.42 o 
   4   4  20       61.26       82.95     28.88 o 
   6   4  20      147.30      253.51     49.85 o 
   8   4  20       80.26       47.28     34.26 o 
  10   4  20        0.03       18.27     29.26 o 
  12   4  20       93.06      115.92     42.85 o 
  -7   5  20       42.38       85.98     41.69 o 
  -5   5  20        0.10      -14.43     21.91 o 
  -3   5  20       14.33        4.39     24.22 o 
  -1   5  20        6.06       15.19     25.20 o 
   1   5  20        0.92       15.11     27.36 o 
   3   5  20        1.13      -19.38     31.69 o 
 -23   1  21      510.35      548.44     58.85 o 
 -21   1  21       17.94       37.14     25.27 o 
 -19   1  21      252.88      241.15     36.21 o 
 -17   1  21      370.43      561.66    140.28 o 
 -15   1  21       23.43       11.80     17.79 o 
 -13   1  21      108.10      100.33     18.56 o 
 -11   1  21      389.27      389.19     28.96 o 
  -9   1  21       18.88       36.09     13.76 o 
  -7   1  21      260.12      224.86     22.38 o 
  -5   1  21     1534.54     1488.28     68.51 o 
  -3   1  21      197.57      193.98     29.93 o 
  -1   1  21      154.32      121.59     13.43 o 
   1   1  21       93.35      163.74     17.75 o 
   3   1  21       21.00       15.93     13.26 o 
   5   1  21       90.44      133.29     27.33 o 
   7   1  21      199.99      216.11     27.29 o 
   9   1  21       67.28      110.90     34.22 o 
  11   1  21     1199.43     1199.98     58.25 o 
  13   1  21      682.09      697.67     50.73 o 
  15   1  21       40.34      142.89     46.27 o 
  17   1  21       20.22       41.11     24.81 o 
 -20   2  21        4.89       -0.86     20.13 o 
 -18   2  21      255.73      216.24     42.88 o 
 -16   2  21       95.60      135.95     28.62 o 
 -14   2  21       26.79       46.00     21.22 o 
 -12   2  21      213.02      247.84     32.49 o 
 -10   2  21      137.15      136.36     25.19 o 
  -8   2  21        1.16        4.71     15.51 o 
  -6   2  21      388.06      445.91     41.83 o 
  -4   2  21      147.64      218.57     30.80 o 
  -2   2  21      485.67      475.50     40.43 o 
   0   2  21      328.16      309.88     34.98 o 
   2   2  21      350.66      320.38     26.41 o 
   4   2  21       40.44       35.37     21.03 o 
   6   2  21      489.53      585.43     35.89 o 
   8   2  21     1460.88     1486.73     64.37 o 
  10   2  21       81.80       92.13     25.74 o 
  12   2  21       15.26       55.53     33.62 o 
  14   2  21      137.94      163.80     31.36 o 
  16   2  21       12.51       39.98     24.67 o 
 -19   3  21        1.90      -15.95     46.38 o 
 -17   3  21      126.14       99.85     30.85 o 
 -15   3  21       29.11        9.38     19.63 o 
 -13   3  21        5.15       23.02     21.36 o 
 -11   3  21       17.92       -4.91     18.17 o 
  -9   3  21       37.35       15.40     20.74 o 
  -7   3  21      154.69      153.78     30.71 o 
  -5   3  21      268.39      210.96     34.05 o 
  -3   3  21       89.43      124.71     32.92 o 
  -1   3  21      378.67      329.58     38.61 o 
   1   3  21      156.42      145.22     31.29 o 
   3   3  21        8.00       39.53     23.22 o 
   5   3  21      426.15      320.04     38.76 o 
   7   3  21        1.91       -4.87     22.79 o 
   9   3  21        0.12      -30.89     30.89 o 
  11   3  21       69.85       89.04     39.56 o 
  13   3  21       46.97       27.37     21.88 o 
 -14   4  21      147.86       86.23     31.76 o 
 -12   4  21       57.44       96.67     32.17 o 
 -10   4  21       21.98        9.91     20.88 o 
  -8   4  21        0.69        3.83     21.14 o 
  -6   4  21      257.58      342.96     52.31 o 
  -4   4  21      219.73      272.40     40.44 o 
  -2   4  21       25.75      -10.95     21.01 o 
   0   4  21      197.23      251.65     44.50 o 
   2   4  21      112.34      127.96     31.80 o 
   4   4  21        0.94      -12.89     29.43 o 
   6   4  21      143.60      155.35     41.35 o 
   8   4  21      255.76      392.93     62.68 o 
  10   4  21        0.18      -21.11     32.61 o 
 -22   0  22      982.51     1101.93    113.17 o 
 -20   0  22      122.35      122.60     45.78 o 
 -18   0  22      527.98      524.42     69.82 o 
 -16   0  22       49.74      118.19     40.55 o 
 -14   0  22       50.14       87.91     48.28 o 
 -12   0  22      357.37      340.57     49.82 o 
 -10   0  22      765.18      797.62     72.28 o 
  -8   0  22      758.11      767.55     77.47 o 
  -6   0  22      859.44      779.21     59.68 o 
  -4   0  22      109.65      135.95     26.51 o 
  -2   0  22      222.26      211.21     33.95 o 
   0   0  22     3720.23     3494.18    127.83 o 
   2   0  22     1229.87     1177.36     62.37 o 
   4   0  22      177.54      141.94     34.90 o 
   6   0  22     1050.07      981.34     64.08 o 
   8   0  22     1098.11     1067.06     81.10 o 
  10   0  22        9.97       35.18     22.98 o 
  12   0  22     1700.25     1551.64     83.30 o 
  14   0  22       12.45       -1.90     35.12 o 
  16   0  22       66.31       88.96     58.38 o 
 -21   1  22       18.58       68.48     28.64 o 
 -19   1  22      171.41      193.86     39.30 o 
 -17   1  22       29.16       77.12     45.13 o 
 -15   1  22       30.99       82.94     24.09 o 
 -13   1  22      170.98      171.12     28.52 o 
 -11   1  22        3.03       10.98     13.18 o 
  -9   1  22       18.09       33.96     20.15 o 
  -7   1  22      138.65       99.33     17.61 o 
  -5   1  22      364.76      328.72     26.49 o 
  -3   1  22      172.41      229.13     28.13 o 
  -1   1  22      444.94      539.97     32.13 o 
   1   1  22       16.99       13.27     13.94 o 
   3   1  22      253.66      271.96     26.64 o 
   5   1  22      464.52      391.29     32.26 o 
   7   1  22      129.96      116.09     23.66 o 
   9   1  22       73.85      135.59     24.01 o 
  11   1  22      436.87      403.11     40.69 o 
  13   1  22       52.39       41.23     23.11 o 
  15   1  22      179.44      208.94     40.07 o 
  17   1  22       38.05       17.35     31.62 o 
 -20   2  22       19.90       70.82     62.11 o 
 -18   2  22      128.38      148.34     40.44 o 
 -16   2  22       33.56       -9.34     23.89 o 
 -14   2  22      132.37      159.49     28.48 o 
 -12   2  22      103.89      105.11     25.82 o 
 -10   2  22        1.25        3.43     15.24 o 
  -8   2  22      130.07      126.83     27.62 o 
  -6   2  22      731.26      768.70     55.05 o 
  -4   2  22        2.75       26.26     35.02 o 
  -2   2  22      122.06      124.79     28.95 o 
   0   2  22       27.86       26.69     20.35 o 
   2   2  22       26.15       76.32     22.99 o 
   4   2  22      127.15      137.08     22.61 o 
   6   2  22        0.66       21.14     15.98 o 
   8   2  22       52.00       57.02     19.11 o 
  10   2  22        8.35       16.51     20.74 o 
  12   2  22       18.99       23.25     19.91 o 
  14   2  22       51.73       56.69     26.86 o 
 -17   3  22      122.92      133.09     41.39 o 
 -15   3  22        0.73       13.28     21.17 o 
 -13   3  22       21.33       51.38     25.32 o 
 -11   3  22        0.07       20.58     22.10 o 
  -9   3  22       21.70        3.94     19.00 o 
  -7   3  22      371.92      424.90     55.48 o 
  -5   3  22      145.36      137.86     33.53 o 
  -3   3  22        1.05       19.10     21.22 o 
  -1   3  22      149.81      258.63     82.41 o 
   1   3  22        1.87       22.64     24.62 o 
   3   3  22        2.02       22.63     21.02 o 
   5   3  22      276.31      295.70     40.48 o 
   7   3  22      266.73      302.01     52.35 o 
   9   3  22        5.40      -15.18     28.70 o 
  11   3  22      275.63      260.70     53.46 o 
 -10   4  22        8.96       42.41     29.08 o 
  -8   4  22      126.57      105.86     45.32 o 
  -6   4  22       39.46       36.56     28.65 o 
  -4   4  22        0.02       10.18     22.17 o 
  -2   4  22      121.48      164.52     38.35 o 
   0   4  22      136.03      108.61     32.25 o 
   2   4  22       63.77       35.50     27.69 o 
   4   4  22      360.55      392.40     59.34 o 
   6   4  22      134.79      212.55     49.10 o 
 -19   1  23      328.95      287.68     39.72 o 
 -17   1  23      133.67      165.80     33.71 o 
 -15   1  23       25.57        8.10     17.51 o 
 -13   1  23        5.43       -5.44     16.37 o 
 -11   1  23      276.68      309.96     36.87 o 
  -9   1  23        3.30       56.09     32.98 o 
  -7   1  23      397.77      445.41     31.32 o 
  -5   1  23      248.28      296.61     65.40 o 
  -3   1  23       27.66       23.85     18.57 o 
  -1   1  23      294.94      275.99     33.30 o 
   1   1  23        3.66       -0.41     14.12 o 
   3   1  23       24.15       62.35     18.53 o 
   5   1  23      526.81      506.37     36.70 o 
   7   1  23      707.90      663.56     48.93 o 
   9   1  23      251.90      257.58     32.44 o 
  11   1  23      307.59      303.56     36.22 o 
  13   1  23       23.86       33.87     22.03 o 
  15   1  23       30.12        8.21     28.60 o 
 -18   2  23      212.18      249.07     49.15 o 
 -16   2  23       10.83       50.66     52.98 o 
 -14   2  23      113.56      140.42     35.62 o 
 -12   2  23       96.40      112.38     26.34 o 
 -10   2  23        5.92       -9.00     16.46 o 
  -8   2  23       62.36       84.72     24.90 o 
  -6   2  23       28.56       24.87     23.76 o 
  -4   2  23        1.79       24.00     21.13 o 
  -2   2  23     1024.39      945.29     61.65 o 
   0   2  23      142.87      144.53     30.88 o 
   2   2  23       14.29        9.84     19.28 o 
   4   2  23      182.39      168.73     30.98 o 
   6   2  23      197.57      187.87     33.70 o 
   8   2  23        0.16       11.04     18.36 o 
  10   2  23     1129.73      967.03     66.40 o 
  12   2  23       82.62       69.35     28.68 o 
 -15   3  23        3.94        8.98     26.52 o 
 -13   3  23       89.64      169.24     42.60 o 
 -11   3  23      214.30      203.72     37.73 o 
  -9   3  23        1.67        7.92     21.67 o 
  -7   3  23        0.21       27.10     23.31 o 
  -5   3  23        4.54       20.35     22.43 o 
  -3   3  23      100.27      157.48     34.63 o 
  -1   3  23        2.85       -1.96     17.80 o 
   1   3  23        4.03       -7.21     18.38 o 
   3   3  23       35.40       18.57     21.02 o 
   5   3  23        2.80      -14.28     26.94 o 
   7   3  23       71.53       47.41     31.07 o 
   9   3  23        0.46       26.24     30.23 o 
  -8   4  23       71.10      -24.28     37.09 o 
  -6   4  23      137.74      296.33     51.63 o 
  -4   4  23        0.01        7.62     23.58 o 
  -2   4  23      193.81      182.78     41.45 o 
   0   4  23      120.59      213.26     39.13 o 
   2   4  23       31.76       94.23     79.29 o 
 -18   0  24       31.22       47.76     38.13 o 
 -16   0  24      289.75      345.19     96.64 o 
 -14   0  24      447.56      471.70     62.26 o 
 -12   0  24      514.23      532.63     60.87 o 
 -10   0  24       11.26       12.13     23.68 o 
  -8   0  24       77.68       91.46     37.60 o 
  -6   0  24      235.64      296.82     47.80 o 
  -4   0  24       11.91       21.39     22.34 o 
  -2   0  24      394.14      350.43     39.49 o 
   0   0  24       56.07       68.61     24.45 o 
   2   0  24       74.39       64.96     24.30 o 
   4   0  24       43.11       46.91     23.40 o 
   6   0  24       42.35       83.62     63.06 o 
   8   0  24      297.78      410.92     71.55 o 
  10   0  24     1159.87     1176.07     97.20 o 
  12   0  24      301.14      280.63     72.57 o 
  14   0  24        0.74       -2.78     39.51 o 
 -17   1  24      165.86      245.74     48.17 o 
 -15   1  24       26.19       13.60     24.72 o 
 -13   1  24       39.37       92.84     40.29 o 
 -11   1  24      101.67       89.41     32.57 o 
  -9   1  24        0.13       -5.06     19.42 o 
  -7   1  24      108.99      129.24     26.78 o 
  -5   1  24       71.17      136.50     26.50 o 
  -3   1  24      230.42      227.71     31.38 o 
  -1   1  24       23.54       -5.12     16.49 o 
   1   1  24       36.56       28.87     19.81 o 
   3   1  24       47.06      136.32     56.98 o 
   5   1  24      360.40      383.92     35.83 o 
   7   1  24      628.74      586.41     42.72 o 
   9   1  24       11.15       -4.78     15.61 o 
  11   1  24      114.92       96.99     29.64 o 
  13   1  24      117.00      106.19     44.71 o 
 -16   2  24      152.40      219.15     47.62 o 
 -14   2  24        1.94       -6.21     24.13 o 
 -12   2  24        9.85      -18.19     24.42 o 
 -10   2  24       37.77       15.10     20.24 o 
  -8   2  24       59.98      108.68     28.58 o 
  -6   2  24       82.31      104.46     29.04 o 
  -4   2  24      398.78      464.51     47.93 o 
  -2   2  24        0.08       35.07     35.57 o 
   0   2  24        1.85       -8.98     18.76 o 
   2   2  24        0.05        8.81     19.16 o 
   4   2  24        0.94       28.14     22.98 o 
   6   2  24       90.75      154.07     33.75 o 
   8   2  24        0.01      -12.46     24.09 o 
  10   2  24      108.83      111.64     50.04 o 
 -11   3  24        7.74       13.47     22.47 o 
  -9   3  24      199.72      231.63     41.40 o 
  -7   3  24      737.74      745.77     64.89 o 
  -5   3  24      171.47      174.21     36.87 o 
  -3   3  24      236.24      295.82     43.31 o 
  -1   3  24      229.03      290.75     42.61 o 
   1   3  24        2.12       10.62     20.86 o 
   3   3  24      161.65      192.66     35.72 o 
   5   3  24      515.11      523.30     67.44 o 
   7   3  24      219.14      202.88     50.16 o 
 -15   1  25       11.02        4.39     23.65 o 
 -13   1  25       46.87       83.52     43.37 o 
 -11   1  25       17.31        4.61     21.16 o 
  -9   1  25      148.93      203.81     39.67 o 
  -7   1  25      352.38      470.38     55.32 o 
  -5   1  25        0.31        3.32     17.44 o 
  -3   1  25        9.32       11.89     17.81 o 
  -1   1  25       13.75       13.95     18.60 o 
   1   1  25       79.80       75.43     29.88 o 
   3   1  25       21.89       43.68     32.19 o 
   5   1  25      102.30      170.76     32.56 o 
   7   1  25       10.54       19.41     24.21 o 
   9   1  25      117.52      146.67     56.19 o 
  11   1  25      140.44      196.89     43.51 o 
 -14   2  25      198.80      187.30     46.58 o 
 -12   2  25       40.81       44.02     32.28 o 
 -10   2  25        0.26       -4.51     23.38 o 
  -8   2  25      199.76      262.67     45.08 o 
  -6   2  25      408.08      436.88     46.34 o 
  -4   2  25       68.38       40.01     25.01 o 
  -2   2  25      513.97      545.67     53.27 o 
   0   2  25       80.02      140.49     40.33 o 
   2   2  25        5.69        6.21     20.32 o 
   4   2  25      156.12      131.42     32.35 o 
   6   2  25      146.93      167.41     43.10 o 
   8   2  25       30.89       51.28     33.63 o 
  -9   3  25       23.98      -42.03     42.03 o 
  -7   3  25      228.12      158.42     38.92 o 
  -5   3  25       23.30       30.02     27.68 o 
  -3   3  25        0.45        9.69     23.31 o 
  -1   3  25        7.00       17.04     24.31 o 
   1   3  25        1.11        2.39     18.73 o 
   3   3  25       66.64       13.23     27.87 o 
 -14   0  26      168.55      319.26     93.93 o 
 -12   0  26      907.60     1019.38    132.27 o 
 -10   0  26      155.83      264.24     82.23 o 
  -8   0  26      241.71      172.80     73.30 o 
  -6   0  26      167.24      183.77     61.16 o 
  -4   0  26       42.18       81.20     61.45 o 
  -2   0  26      227.93      208.50     79.60 o 
   0   0  26        0.57      -31.02     49.60 o 
   2   0  26        0.86       15.95     44.63 o 
   4   0  26       96.09       60.48     35.59 o 
   6   0  26       32.08       47.59     32.25 o 
   8   0  26       25.77      -18.84     32.45 o 
 -13   1  26       99.44       78.23     45.48 o 
 -11   1  26      131.11      129.66     40.15 o 
  -9   1  26      170.82      212.83     50.23 o 
  -7   1  26       73.96      120.56     57.32 o 
  -5   1  26       29.97       47.46     30.25 o 
  -3   1  26      273.77      357.15     47.88 o 
  -1   1  26       66.29       45.79     23.53 o 
   1   1  26       41.44       57.04     25.09 o 
   3   1  26       25.40       -0.77     16.81 o 
   5   1  26       72.82       79.44     39.21 o 
   7   1  26       46.39      108.84     59.48 o 
 -10   2  26       91.11      155.76     52.37 o 
  -8   2  26      135.48      116.62     47.87 o 
  -6   2  26        2.45       13.34     26.00 o 
  -4   2  26      321.29      387.35     55.37 o 
  -2   2  26      164.33      236.06     48.61 o 
   0   2  26       60.75       70.95     29.37 o 
   2   2  26        0.43       15.55     23.13 o 
   4   2  26       43.83       85.78     31.75 o 
  -9   1  27      107.69      117.01     40.54 o 
  -7   1  27      285.98      249.57     81.83 o 
  -5   1  27       37.24       41.27     27.58 o 
  -3   1  27      128.74       97.96     34.18 o 
  -1   1  27       63.81       96.62     47.07 o 
   1   1  27       10.57        7.58     30.93 o 
   3   1  27      125.43      172.33     75.06 o 
  -4   2  27      351.53      281.66     53.11 o 
  -2   2  27        7.66       11.49     27.53 o 
  -4   0  28      150.25      195.04     83.40 o 
  -2   0  28      182.21      188.16     85.16 o 
                                                 
